# Supplementary material for: Caloric restriction decelerates premature aging and cognitive decline in mice with deficient DNA repair
Source: Commun Biol. 2026 May 8;9:960. doi: 10.1038/s42003-026-10182-3 (PMC13369994; doi:10.1038/s42003-026-10182-3)
Supplement: Supplementary file 4 — Supplementary Data 1 [file 42003_2026_10182_MOESM4_ESM.xlsx]

## Sheet: Sheet1
FIGURE	N	DATA STRUCTURE	TEST USED	STATISTIC	p VALUE
Fig.1D	WT AL: n=11	Normal distribution	Two-way RM ANOVA /Bonferroni post hoc	Age x Diet interaction:	Age x Diet interaction:
(WT, distance traveled in OFT)	WT CR: n=11			F(9, 180) = 0.8355	ANOVA p = 0.5843
Fig.1D	cKO AL: n=7	Normal distribution	Two-way RM ANOVA /Bonferroni post hoc	Age x Diet interaction:	Age x Diet interaction:
(Apex1 cKO, distance traveled in OFT)	cKO CR: n=8			F(9, 117) = 0.5529	ANOVA p = 0.8328
Fig.1E	WT AL: n=11	Normal distribution	Two-way ANOVA /Bonferroni post hoc	Genotype x Diet interaction:	Genotype x Diet interaction:
(Week 8, distance traveled in OFT)	WT CR: n=11			F(1, 33) = 1.884	ANOVA p = 0.1791
	cKO AL: n=7
	cKO CR: n=8
Fig.1E	WT AL: n=11	Normal distribution (WT CR, cKO AL and cKO CR)	Kruskal-Wallis ANOVA /Dunn post hoc	Kruskal-Wallis statistic = 13.15	ANOVA p = 0.0043**
(Week 48, distance traveled in OFT)	WT CR: n=11	Non-normal distribution (WT AL)
	cKO AL: n=7
	cKO CR: n=8
Fig.1F	WT AL: n=11	Normal distribution	Two-way RM ANOVA /Bonferroni post hoc	Age x Diet interaction:	Age x Diet interaction:
(WT, time in corner in OFT)	WT CR: n=11			F(9, 180) = 1.711	ANOVA p = 0.0894
Fig.1F	cKO AL: n=7	Normal distribution	Two-way RM ANOVA /Bonferroni post hoc	Age x Diet interaction:	Age x Diet interaction:
(Apex1 cKO, time in corner in OFT)	cKO CR: n=8			F(9, 117) = 9.426	ANOVA p < 0.0001***
Fig.1G	WT AL: n=11	Normal distribution	Two-way ANOVA /Bonferroni post hoc	Genotype x Diet interaction:	Genotype x Diet interaction:
(Week 8, time in corner in OFT)	WT CR: n=11			F(1, 33) = 0.8381	ANOVA p = 0.3666
	cKO AL: n=7
	cKO CR: n=8
Fig.1G	WT AL: n=11	Normal distribution	Two-way ANOVA /Bonferroni post hoc	Genotype x Diet interaction:	Genotype x Diet interaction:
(Week 48, time in corner in OFT)	WT CR: n=11			F(1, 33) = 0.4055	ANOVA p = 0.5286
	cKO AL: n=7
	cKO CR: n=8
Fig.1J	WT AL: n=6	Normal distribution	Two-way RM ANOVA /Bonferroni post hoc	Age x Diet interaction:	Age x Diet interaction:
(WT, PI in NOR)	WT CR: n=6			F(9, 90) = 1.271	ANOVA p = 0.2634
Fig.1J	cKO AL: n=6	Normal distribution	Two-way RM ANOVA /Bonferroni post hoc	Age x Diet interaction:	Age x Diet interaction:
(Apex1 cKO, PI in NOR)	cKO CR: n=7			F(9, 99) = 1.698	ANOVA p = 0.0994
Fig.1K (Week 8, PI in NOR)	WT AL: n=6	Normal distribution	Two-way ANOVA /Bonferroni post hoc	Genotype x Diet interaction:	Genotype x Diet interaction:
	WT CR: n=6			F(1, 21) = 8.162e-0005	ANOVA p = 0.9929
	cKO AL: n=6
	cKO CR: n=7
Fig.1K	WT AL: n=6	Normal distribution	Two-way ANOVA /Bonferroni post hoc	Genotype x Diet interaction:	Genotype x Diet interaction:
(Week 48, PI in NOR)	WT CR: n=6			F(1, 21) = 3.018	ANOVA p = 0.0970
	cKO AL: n=6
	cKO CR: n=7
Fig.2A	WT AL: n=11	Normal distribution	Two-way RM ANOVA /Bonferroni post hoc	Age x Diet interaction:	Age x Diet interaction:
(WT, MWM learning)	WT CR: n=11			F(39, 780) = 2.259	ANOVA p < 0.0001***
Fig.2A	cKO AL: n=11	Normal distribution	Two-way RM ANOVA /Bonferroni post hoc	Age x Diet interaction:	Age x Diet interaction:
(Apex1 cKO, MWM learning)	cKO CR: n=14			F(39, 897) = 1.344	ANOVA p = 0.0800
Fig. 2B	WT AL: n=11	Normal distribution	Two-way ANOVA /Bonferroni post hoc	Genotype x Diet interaction:	Genotype x Diet interaction:
(Week 8, MWM learning)	WT CR: n=11			F(1,43) = 1.184	ANOVA p = 0.2826
	cKO AL: n=11
	cKO CR: n=14
Fig.2B	WT AL: n=11	Normal distribution	Two-way ANOVA /Bonferroni post hoc	Genotype x Diet interaction:	Genotype x Diet interaction:
(Week 48, MWM learning)	WT CR: n=11			F(1,43) = 13.55	ANOVA p = 0.0006***
	cKO AL: n=11
	cKO CR: n=14
Fig.2D	WT AL: n=11	Normal distribution	Two-way RM ANOVA /Bonferroni post hoc	Age x Diet interaction:	Age x Diet interaction:
(WT, MWM memory)	WT CR: n=11			F(9, 180) = 2.835	ANOVA p = 0.0038**
Fig.2D	cKO AL: n=11	Normal distribution	Two-way RM ANOVA /Bonferroni post hoc	Age x Diet interaction:	Age x Diet interaction:
(Apex1 cKO, MWM memory)	cKO CR: n=14			F(9, 207) = 2.013	ANOVA p = 0.0393*
Fig.2E	WT AL: n=11	Normal distribution	Two-way ANOVA /Bonferroni post hoc	Genotype x Diet interaction:	Genotype x Diet interaction:
(Week 8, MWM memory)	WT CR: n=11			F(1, 43) = 5.676	ANOVA p = 0.0217*
	cKO AL: n=11
	cKO CR: n=14
Fig.2E	WT AL: n=11	Normal distribution	Two-way ANOVA /Bonferroni post hoc	Genotype x Diet interaction:	Genotype x Diet interaction:
(Week 48, MWM memory)	WT CR: n=11			F(1, 43) = 10.20	ANOVA p = 0.0026**
	cKO AL: n=11
	cKO CR: n=14
Fig.3B	WT AL: n=5	Normal distribution	Two-way ANOVA /Bonferroni post hoc	Genotype x Diet interaction:	Genotype x Diet interaction:
(Total dendritic length)	WT CR: n=6			F(1, 19) = 3.292	ANOVA p = 0.0855
	cKO AL: n=6
	cKO CR: n=6
Fig.3B	WT AL: n=5	Normal distribution	Two-way ANOVA /Bonferroni post hoc	Genotype x Diet interaction:	Genotype x Diet interaction:
(Basal dendritic length)	WT CR: n=6			F(1, 19) = 4.478	ANOVA p = 0.0478*
	cKO AL: n=6
	cKO CR: n=6
Fig.3B	WT AL: n=5	Normal distribution	Two-way ANOVA /Bonferroni post hoc	Genotype x Diet interaction:	Genotype x Diet interaction:
(Apical dendritic length)	WT CR: n=6			F(1, 19) = 0.058	ANOVA p = 0.8118
	cKO AL: n=6
	cKO CR: n=6
Fig.3B	WT AL: n=5	Normal distribution	Kruskal-Wallis ANOVA /Dunn post hoc	Kruskal-Wallis statistic = 16.27	ANOVA p = 0.0010***
(Total branch point)	WT CR: n=6	(WT CR, cKO CR)
	cKO AL: n=6	Non-normal distribution
	cKO CR: n=6	(WT AL, cKO AL)
Fig.3B	WT AL: n=5	Normal distribution	Two-way ANOVA /Bonferroni post hoc	Genotype x Diet interaction:	Genotype x Diet interaction:
(Basal branch point)	WT CR: n=6			F(1, 19) = 7.325	ANOVA p = 0.0140*
	cKO AL: n=6
	cKO CR: n=6
Fig.3B	WT AL: n=5	Normal distribution	Two-way ANOVA /Bonferroni post hoc	Genotype x Diet interaction:	Genotype x Diet interaction:
(Apical branch point)	WT CR: n=6			F(1, 19) = 0.1884	ANOVA p = 0.6691
	cKO AL: n=6
	cKO CR: n=6
Fig.3C	WT AL: n=5	Non-normal distribution	Kruskal-Wallis ANOVA /Dunn post hoc	Kruskal-Wallis statistic = 12.38	ANOVA p = 0.0062**
(Sholl analysis)	WT CR: n=6
	cKO AL: n=6
	cKO CR: n=6
Fig.3D	Mice number:	Non-normal distribution	Kruskal-Wallis ANOVA /Dunn post hoc	Kruskal-Wallis statistic = 11.76 (<20 μm)	ANOVA p = 0.0083 (<20 μm)**
(Sholl analysis-segmentation)	WT AL: n=5			Kruskal-Wallis statistic = 7.861 (40 μm)	ANOVA p = 0.0490 (40 μm)*
	WT CR: n=6			Kruskal-Wallis statistic = 4.347 (60 μm)	ANOVA p = 0.2264 (60 μm)
	cKO AL: n=6			Kruskal-Wallis statistic = 33.16 (80 μm)	ANOVA p < 0.0001 (80 μm)***
	cKO CR: n=6			Kruskal-Wallis statistic = 51.01 (100 μm)	ANOVA p < 0.0001 (100 μm)***
				Kruskal-Wallis statistic = 69.92 (120 μm)	ANOVA p < 0.0001 (120 μm)***
				Kruskal-Wallis statistic = 71.57 (140 μm)	ANOVA p < 0.0001 (140 μm)***
				Kruskal-Wallis statistic = 73.20 (160 μm)	ANOVA p < 0.0001 (160 μm)***
				Kruskal-Wallis statistic = 79.27 (180 μm)	ANOVA p < 0.0001 (180 μm)***
				Kruskal-Wallis statistic = 67.16 (200 μm)	ANOVA p < 0.0001 (200 μm)***
				Kruskal-Wallis statistic = 36.51 (220 μm)	ANOVA p < 0.0001 (220 μm)***
				Kruskal-Wallis statistic = 23.38 (240 μm)	ANOVA p < 0.0001 (240 μm)***
				Kruskal-Wallis statistic = 14.82 (260 μm)	ANOVA p = 0.0020 (260 μm)**
				Kruskal-Wallis statistic = 19.71 (280 μm)	ANOVA p = 0.0002 (280 μm)***
				Kruskal-Wallis statistic = 23.03 (300 μm)	ANOVA p < 0.0001 (300 μm)***
				Kruskal-Wallis statistic = 24.88 (>320 μm)	ANOVA p < 0.0001 (>320 μm)***
Fig.3F	WT AL: n=5	Normal distribution	Two-way ANOVA /Bonferroni post hoc	Genotype x Diet interaction:	Genotype x Diet interaction:
(Total spine length)	WT CR: n=6			F(1, 19) = 18.95	ANOVA p = 0.0003***
	cKO AL: n=6
	cKO CR: n=6
Fig.3F (Spine/10μm)	WT AL: n=5	Normal distribution	Two-way ANOVA /Bonferroni post hoc	Genotype x Diet interaction:	Genotype x Diet interaction:
	WT CR: n=6			F(1, 19) = 7.603	ANOVA p = 0.0125*
	cKO AL: n=6
	cKO CR: n=6
Fig.3H	WT AL: n=8	Normal distribution	Two-way ANOVA /Bonferroni post hoc	Genotype x Diet interaction:	Genotype x Diet interaction:
(NeuN+ cells)	WT CR: n=7			F(1, 26) = 1.208	ANOVA p = 0.2818
	cKO AL: n=8
	cKO CR: n=7
Fig.3I	WT AL: n=8	Normal distribution	Two-way ANOVA /Bonferroni post hoc	Genotype x Diet interaction:	Genotype x Diet interaction:
(8-OHdG+ neurons)	WT CR: n=7			F(1, 26) = 8.960	ANOVA p = 0.0060**
	cKO AL: n=8
	cKO CR: n=7
Fig. 4B	WT AL: n=7	Normal distribution	Two-way RM ANOVA /Bonferroni post hoc	Time x Diet interaction:	Time x Diet interaction:
(WT, LTP)	WT CR: n=7			F(31, 372) = 4.151	ANOVA p < 0.0001***
Fig. 4C	WT AL: n=7	Non-normal distribution	Mann-Whitney test	10-20 min: U = 5	10-20 min: p = 0.0111*
(WT, LTP)	WT CR: n=7			30-40 min: U = 15	30-40 min: p = 0.2593
				50-60 min: U = 19	50-60 min: p = 0.5350
Fig. 4E	cKO AL: n=12	Normal distribution	Two-way RM ANOVA /Bonferroni post hoc	Time x Diet interaction:	Time x Diet interaction:
(Apex1 cKO, LTP)	cKO CR: n=9			F(31, 589) = 2.350	ANOVA p < 0.0001***
Fig. 4F	cKO AL: n=12	Non-normal distribution	Mann-Whitney test (10-20min)	10-20 min: U = 26	10-20 min: p = 0.0491*
(Apex1 cKO, LTP)	cKO CR: n=9	(10-20 min)
		Normal distribution (else)	Two-tailed t test (else)
				30-40 min: t(19) = 3.125	30-40 min: p = 0.0056**
				50-60 min: t(19) = 2.462	50-60 min: p = 0.0235*
Fig. 4G	WT AL: n=7	Normal distribution	Pearson correlation analysis	r = 0.6227	p = 0.0007***
(LTP vs. Memory correlation)	WT CR: n=7
	cKO AL: n=6
	cKO CR: n=6
Fig. 4I	WT AL: n=5	Normal distribution	Two-way ANOVA /Bonferroni post hoc	Genotype x Diet interaction:	Genotype x Diet interaction:
(CA1, vGlu1+ puncta)	WT CR: n=6			F(1, 18) = 0.1644	ANOVA p = 0.6889
	cKO AL: n=6
	cKO CR: n=5
Fig. 4I	WT AL: n=5	Normal distribution	Two-way ANOVA /Bonferroni post hoc	Diet x Genotype interaction:	Diet x Genotype interaction:
(CA3, vGlu1+ puncta)	WT CR: n=6			F(1,18) = 0.0506	ANOVA p = 0.8245
	cKO AL: n=6
	cKO CR: n=5
Fig. 4J	WT AL: n=5	Non-normal distribution	Spearman correlation analysis	r = 0.6860	p = 0.0012**
(fEPSP vs. CA1 vGlu1+ puncta)	WT CR: n=5
	cKO AL: n=5
	cKO CR: n=4
Fig. 4J	WT AL: n=5	Non-normal distribution	Spearman correlation analysis	r = 0.7965	p < 0.0001***
(fEPSP vs. CA3 vGlu1+ puncta)	WT CR: n=5
	cKO AL: n=5
	cKO CR: n=4
Fig. 5D (P21/Cdkn1a)	WT AL: n=4	Normal distribution	Two-way ANOVA /Bonferroni post hoc	Genotype x Diet interaction:	Genotype x Diet interaction:
	WT CR: n=4			F(1, 12) = 23.63	ANOVA p = 0.0004***
	cKO AL: n=4
	cKO CR: n=4
Fig. 5D	WT AL: n=4	Normal distribution	Two-way ANOVA /Bonferroni post hoc	Genotype x Diet interaction:	Genotype x Diet interaction:
(Txnip)	WT CR: n=4			F(1, 12) = 3.628	ANOVA p = 0.0811
	cKO AL: n=4
	cKO CR: n=4
Fig. 5D	WT AL: n=4	Normal distribution	Two-way ANOVA /Bonferroni post hoc	Genotype x Diet interaction:	Genotype x Diet interaction:
(Dmc1)	WT CR: n=4			F(1, 12) = 4.888	ANOVA p = 0.0472*
	cKO AL: n=4
	cKO CR: n=4
Fig. 5D	WT AL: n=4	Normal distribution	Fisher’s LSD	Genotype x Diet interaction:	Genotype x Diet interaction:
(Sirt1)	WT CR: n=4			F(1, 12) = 0.3769	ANOVA p = 0.5507
	cKO AL: n=4
	cKO CR: n=4
Fig.S1A	WT AL: n=11	Normal distribution	Two-way RM ANOVA /Bonferroni post hoc	Genotype x Age interaction:	Genotype x Age interaction:
(Apex1 cKO vs WT, distance traveled in OFT)	cKO AL: n=7			F(9, 144) = 1.326	ANOVA p = 0.2333
Fig.S1B	WT AL: n=11	Normal distribution	Two-way RM ANOVA /Bonferroni post hoc	Genotype x Age interaction:	Genotype x Age interaction:
(Apex1 cKO vs WT, time in corner in OFT)	cKO AL: n=7			F(9, 144) = 2.860	ANOVA p = 0.0039**
Fig.S1C	WT AL: n=11	Normal distribution	Two-way RM ANOVA /Bonferroni post hoc	Genotype x Age interaction:	Genotype x Age interaction:
(Apex1 cKO vs WT, Time in the center in OFT)	WT CR: n=7			F(9, 144) = 0.7305	ANOVA p = 0.6804
Fig.S1D	WT AL: n=6	Normal distribution	Two-way RM ANOVA /Bonferroni post hoc	Genotype x Age interaction:	Genotype x Age interaction:
(Apex1 cKO vs WT, PI in NOR)	cKO AL: n=6			F(9, 90) = 1.797	ANOVA p = 0.0796
Fig.S1E	WT AL: n=6	Normal distribution	Two-way RM ANOVA /Bonferroni post hoc	Genotype x Age interaction:	Genotype x Age interaction:
(Apex1 cKO vs WT, PI in NOR)	cKO AL: n=6			F(9, 90) = 1.254	ANOVA p = 0.2729
Fig.S2A	WT AL: n=11	Normal distribution	Two-way RM ANOVA /Bonferroni post hoc	Genotype x Age interaction:	Genotype x Age interaction:
(Apex1 cKO vs. WT, MWM learning)	cKO AL: n=11			F(39, 780) = 0.9814	ANOVA p = 0.5042
Fig.S2B	WT AL: n=11	Normal distribution	Two-way RM ANOVA /Bonferroni post hoc	Genotype x Age interaction:	Genotype x Age interaction:
(Apex1 cKO vs. WT, Path efficiency, MWM learning)	cKO AL: n=11			F(39, 780) = 1.120	ANOVA p = 0.2863
Fig.S2C (Apex1 cKO vs. WT, MWM memory)	WT AL: n=11	Normal distribution	Two-way RM ANOVA /Bonferroni post hoc	Genotype x Age interaction:	Genotype x Age interaction:
	cKO AL: n=11			F(9, 180) = 2.926	ANOVA p = 0.0029**
Fig.S3A	WT AL: n=11	Normal distribution	Two-way RM ANOVA /Bonferroni post hoc	Diet x Age interaction:	Diet x Age interaction:
(WT, Time in the center in OFT)	WT CR: n=11			F(9, 180) = 1.168	ANOVA p = 0.3183
Fig.S3A	cKO AL: n=7	Normal distribution	Two-way RM ANOVA /Bonferroni post hoc	Diet x Age interaction:	Diet x Age interaction:
(Apex1 cKO, Time in the center in OFT)	cKO CR: n=8			F(9, 117) = 1.744	ANOVA p = 0.0865
Fig.S3B	WT AL: n=11	Normal distribution	Two-way ANOVA /Bonferroni post hoc	Diet x Genotype interaction:	Diet x Genotype interaction:
(Week 8, Time in the center)	WT CR: n=11			F(1, 33) = 5.116	ANOVA p = 0.0304*
	cKO AL: n=7
	cKO CR: n=8
Fig.S3B (Week 48, Time in the center in OFT)	WT AL: n=11	Non-normal distribution	Kruskal-Wallis ANOVA /Dunn post hoc	Kruskal-Wallis statistic = 17.38	ANOVA p = 0.0006***
	WT CR: n=11
	WT AL: n=7
	WT CR: n=8
Fig.S3C	WT AL: n=6	Normal distribution	Two-way RM ANOVA /Bonferroni post hoc	Diet x Age interaction:	Diet x Age interaction:
(WT, PI% head time in NOR)	WT CR: n=6			F(9, 90) = 0.5708	ANOVA p = 0.8177
Fig.S3C	cKO AL: n=6	Normal distribution	Two-way RM ANOVA /Bonferroni post hoc	Diet x Age interaction:	Diet x Age interaction:
(Apex1 cKO, PI% head time in NOR)	cKO CR: n=7			F(9, 99) = 1.447	ANOVA p = 0.1785
Fig.S3D	WT AL: n=6	Normal distribution	Two-way ANOVA /Bonferroni post hoc	Genotype x Diet interaction:	Genotype x Diet interaction:
(Week 8, PI% head time in NOR)	WT CR: n=6			F(1, 21) = 0.1611	ANOVA p = 0.6922
	cKO AL: n=6
	cKO CR: n=7
Fig.S3D	WT AL: n=6	Normal distribution	Two-way ANOVA /Bonferroni post hoc	Genotype x Diet interaction:	Genotype x Diet interaction:
(Week 48, PI% head time in NOR)	WT CR: n=6			F(1, 21) = 1.084	ANOVA p = 0.3096
	cKO AL: n=6
	cKO CR: n=7
Fig.S4A	WT AL: n=11	Normal distribution	Two-way RM ANOVA /Bonferroni post hoc	Diet x Age interaction:	Diet x Age interaction:
(WT, Path efficiency)	WT CR: n=11			F(39, 780) = 1.943	ANOVA p = 0.0006***
Fig.S4A	cKO AL: n=11	Normal distribution	Two-way RM ANOVA /Bonferroni post hoc	Diet x Age interaction:	Diet x Age interaction:
(Apex1 cKO, Path efficiency)	cKO CR: n=14			F(39, 897) = 1.758	ANOVA p = 0.0032**
Fig.S4B	WT AL: n=4	Non-normal distribution	Kruskal-Wallis ANOVA /Dunn post hoc	Kruskal-Wallis statistic = 13.41	ANOVA p = 0.0038**
(Week 8, Path efficiency)	WT CR: n=4
	cKO AL: n=4
	cKO CR: n=4
Fig.S4B	WT AL: n=4	Normal distribution	Two-way ANOVA /Bonferroni post hoc	Diet x Genotype interaction:	Diet x Genotype interaction:
(Week 48, Path efficiency)	WT CR: n=4			F(1, 43) = 7.142	ANOVA p = 0.0106*
	cKO AL: n=4
	cKO CR: n=4
Fig.S4C	WT AL: n=11	Normal distribution	Two-way ANOVA /Bonferroni post hoc	Genotype x Diet interaction:	Genotype x Diet interaction:
(Week 48, Latency to visible platform)	WT CR: n=11			F(1, 43) = 0.8510	ANOVA p = 0.3614
	cKO AL: n=11
	cKO CR: n=14
Fig.S4D	WT AL: n=11	Normal distribution	Two-way ANOVA /Bonferroni post hoc	Genotype x Diet interaction:	Genotype x Diet interaction:
(Week 48, Swimming speed)	WT CR: n=11			F(1, 43) = 1.572	ANOVA p = 0.2167
	cKO AL: n=11
	cKO CR: n=14
Fig.S4E	WT AL: n=11	Non-normal distribution	Kruskal-Wallis ANOVA /Dunn post hoc	Kruskal-Wallis statistic = 7.865	ANOVA p = 0.0489*
(Week 48, Latency to platform)	WT CR: n=11
	cKO AL: n=11
	cKO CR: n=14
Fig.S4F	WT AL: n=11	Normal distribution	Two-way ANOVA /Bonferroni post hoc	Genotype x Diet interaction:	Genotype x Diet interaction:
(Week 48, Times across the platform)	WT CR: n=11			F(1, 43) = 7.853	ANOVA p = 0.0076**
	cKO AL: n=11
	cKO CR: n=14
Fig.S5D	WT AL: n=4	Normal distribution	Two-way ANOVA /Bonferroni post hoc	Diet x Genotype interaction:	Diet x Genotype interaction:
(CA1, NeuN+ cells)	WT CR: n=4			F(1, 12) = 0.0575	ANOVA p = 0.8145
	cKO AL: n=4
	cKO CR: n=4
Fig.S5D	WT AL: n=4	Normal distribution	Two-way ANOVA /Bonferroni post hoc	Diet x Genotype interaction:	Diet x Genotype interaction:
(CA1, APE+/NeuN+ cells)	WT CR: n=4			F(1, 12) = 2.038	ANOVA p = 0.1789
	cKO AL: n=4
	cKO CR: n=4
Fig.S5D	WT AL: n=4	Normal distribution	Two-way ANOVA /Bonferroni post hoc	Diet x Genotype interaction:	Diet x Genotype interaction:
(CA3, NeuN+ cells)	WT CR: n=4			F(1, 12) = 0.2803	ANOVA p = 0.6062
	cKO AL: n=4
	cKO CR: n=4
Fig.S5D	WT AL: n=4	Normal distribution	Two-way ANOVA /Bonferroni post hoc	Diet x Genotype interaction:	Diet x Genotype interaction:
(CA3, APE+/NeuN+ cells)	WT CR: n=4			F(1, 12) = 1.057	ANOVA p = 0.3243
	cKO AL: n=4
	cKO CR: n=4
Fig.S5D	WT AL: n=4	Normal distribution	Two-way ANOVA /Bonferroni post hoc	Diet x Genotype interaction:	Diet x Genotype interaction:
(CTX, NeuN+ cells)	WT CR: n=4			F(1, 12) = 0.1609	ANOVA p = 0.6953
	cKO AL: n=4
	cKO CR: n=4
Fig.S5D	WT AL: n=4	Normal distribution	Two-way ANOVA /Bonferroni post hoc	Diet x Genotype interaction:	Diet x Genotype interaction:
(CTX, APE+/NeuN+ cells)	WT CR: n=4			F(1, 12) = 0.1291	ANOVA p = 0.7256
	cKO AL: n=4
	cKO CR: n=4
Fig.S5H	WT AL: n=5	Normal distribution	Two-way ANOVA /Bonferroni post hoc	Diet x Genotype interaction:	Diet x Genotype interaction:
(CA1, NeuN+ cells)	WT CR: n=6			F(1, 20) = 1.109	ANOVA p = 0.3049
	cKO AL: n=8
	cKO CR: n=5
Fig.S5H	WT AL: n=5	Normal distribution	Two-way ANOVA /Bonferroni post hoc	Diet x Genotype interaction:	Diet x Genotype interaction:
(CA1, PolB+/NeuN+ cells)	WT CR: n=6			F(1, 20) = 0.1062	ANOVA p = 0.7479
	cKO AL: n=8
	cKO CR: n=5
Fig.S5H (CA3, NeuN+ cells)	WT AL: n=5	Normal distribution	Two-way ANOVA /Bonferroni post hoc	Diet x Genotype interaction:	Diet x Genotype interaction:
	WT CR: n=6			F(1, 20) = 0.3022	ANOVA p = 0.5886
	cKO AL: n=8
	cKO CR: n=5
Fig.S5H (CA3, PolB+/NeuN+ cells)	WT AL: n=5	Normal distribution	Two-way ANOVA /Bonferroni post hoc	Diet x Genotype interaction:	Diet x Genotype interaction:
	WT CR: n=6			F(1, 20) = 1.500	ANOVA p = 0.2348
	cKO AL: n=8
	cKO CR: n=5
Fig.S5H	WT AL: n=5	Normal distribution	Two-way ANOVA /Bonferroni post hoc	Diet x Genotype interaction:	Diet x Genotype interaction:
(CTX, NeuN+ cells)	WT CR: n=6			F(1, 20) = 1.267	ANOVA p = 0.2737
	cKO AL: n=8
	cKO CR: n=5
Fig.S5H	WT AL: n=5	Normal distribution	Two-way ANOVA /Bonferroni post hoc	Diet x Genotype interaction:	Diet x Genotype interaction:
(CTX, PolB+/NeuN+ cells)	WT CR: n=6			F(1, 20) = 0.1506	ANOVA p = 0.7021
	cKO AL: n=8
	cKO CR: n=5
Fig.S6B	WT AL: n=10	Normal distribution	Two-way ANOVA /Bonferroni post hoc	Time x Genotype interaction:	Time x Genotype interaction:
(Week 8, fEPSP)	cKO AL: n=8			F(31, 496) = 0.2689	ANOVA p > 0.9999
Fig.S6C (Week 48, fEPSP)	WT AL: n=7	Normal distribution	Two-way ANOVA /Bonferroni post hoc	Time x Genotype interaction:	Time x Genotype interaction:
	cKO AL: n=12			F(31, 527) = 4.378	ANOVA p < 0.0001***
Fig.S7B	WT AL: n=5	Normal distribution	Two-way ANOVA /Bonferroni post hoc	Genotype x Diet interaction:	Genotype x Diet interaction:
(CA1, GAD+ puncta)	WT CR: n=6			F(1, 18) = 0.1700	ANOVA p = 0.6845
	cKO AL: n=8
	cKO CR: n=5
Fig.S7B	WT AL: n=5	Normal distribution	Two-way ANOVA /Bonferroni post hoc	Diet x Genotype interaction:	Diet x Genotype interaction:
(CA3, GAD+ puncta)	WT CR: n=6			F(1, 20) = 0.6272	ANOVA p = 0.4377
	cKO AL: n=8
	cKO CR: n=5
Fig.S7B	WT AL: n=5	Non-normal distribution	Kruskal-Wallis ANOVA /Dunn post hoc	Kruskal-Wallis statistic = 5.736	ANOVA p = 0.1252
(CTX, GAD+ puncta)	WT CR: n=6
	WT AL: n=8
	WT CR: n=5
Fig.S10D	WT AL: n=5	Normal distribution	Two-way ANOVA /Bonferroni post hoc	Diet x Genotype interaction:	Diet x Genotype interaction:
(CA1, Iba1+ cells)	WT CR: n=6			F(1, 20) = 3.386	ANOVA p = 0.0806
	cKO AL: n=8
	cKO CR: n=5
Fig.S10D	WT AL: n=5	Normal distribution	Two-way ANOVA /Bonferroni post hoc	Diet x Genotype interaction:	Diet x Genotype interaction:
(CA3, Iba1+ cells)	WT CR: n=6			F(1, 20) = 0.9044	ANOVA p = 0.3529
	cKO AL: n=8
	cKO CR: n=5
Fig.S10D (CTX, Iba1+ cells)	WT AL: n=5	Normal distribution	Two-way ANOVA /Bonferroni post hoc	Diet x Genotype interaction:	Diet x Genotype interaction:
	WT CR: n=6			F(1, 20) = 0.6854	ANOVA p = 0.4175
	cKO AL: n=8
	cKO CR: n=5
Fig.S10H	WT AL: n=5	Normal distribution	Two-way ANOVA /Bonferroni post hoc	Diet x Genotype interaction:	Diet x Genotype interaction:
(CA1, GFAP+ cells)	WT CR: n=6			F(1, 20) = 16.87	ANOVA p = 0.0005***
	cKO AL: n=8
	cKO CR: n=5
Fig.S10H	WT AL: n=5	Normal distribution	Two-way ANOVA /Bonferroni post hoc	Diet x Genotype interaction:	Diet x Genotype interaction:
(CA3, GFAP+ cells)	WT CR: n=6			F(1, 20) = 30.53	ANOVA p < 0.0001***
	cKO AL: n=8
	cKO CR: n=5
Fig.S10H	WT AL: n=5	Normal distribution	Two-way ANOVA /Bonferroni post hoc	Diet x Genotype interaction:	Diet x Genotype interaction:
(CTX, GFAP+ cells)	WT CR: n=6			F(1, 20) = 0.5026	ANOVA p =0.4866
	cKO AL: n=8
	cKO CR: n=5
Fig. S11A (Body weight)	WT AL: n=11	Normal distribution	Two-way ANOVA /Bonferroni post hoc	Diet-Genotype x Age interaction:	Diet-Genotype x Age interaction:
	WT CR: n=13			F(27, 452) = 11.04	ANOVA p < 0.0001***
	cKO AL: n=11
	cKO CR: n=15			Diet x Age interaction (WT):	Diet x Age interaction (WT):
				F(9, 220) = 14.69	ANOVA p < 0.0001***
				Diet x Age interaction (Apex1 cKO):	Diet x Age interaction (Apex1 cKO):
				F(9, 232) = 12.15	ANOVA p < 0.0001***
				Genotype x Age interaction (Apex1 cKO AL vs. WT AL):	Genotype x Age interaction (Apex1 cKO AL vs. WT AL):
				F(9, 200) = 2.538	ANOVA p = 0.0089**
Fig.S11B	WT AL: n=11	Normal distribution	Two-way ANOVA /Bonferroni post hoc	F(1, 32) = 2.102	ANOVA p = 0.1568
(Blood glucose)	WT CR: n=5
	cKO AL: n=7
	cKO CR: n=13
Fig.S11C	WT AL: n=11	Normal distribution	Pearson correlation analysis	r = 0.8009	p < 0.0001****
(Body weight vs. Blood glucose)	WT CR: n=5
	cKO AL: n=7
	cKO CR: n=13
Fig.S11D	WT AL: n=8	Normal distribution	Two-way ANOVA /Bonferroni post hoc	Diet x Genotype interaction:	Diet x Genotype interaction:
(Brain weight)	WT CR: n=5			F(1, 19) = 0.7542	ANOVA p = 0.3960
	cKO AL: n=5
	cKO CR: n=5
Fig.S11D	WT AL: n=8	Normal distribution	Two-way ANOVA /Bonferroni post hoc	Diet x Genotype interaction:	Diet x Genotype interaction:
(Liver weight)	WT CR: n=5			F(1, 19) = 2.104	ANOVA p = 0.1632
	cKO AL: n=5
	cKO CR: n=5
Fig.S10D	WT AL: n=8	Normal distribution	Two-way ANOVA /Bonferroni post hoc	Diet x Genotype interaction:	Diet x Genotype interaction:
(Kidney weight)	WT CR: n=5			F(1, 19) = 23.65	ANOVA p = 0.0001***
	cKO AL: n=5
	cKO CR: n=5
Fig.S11D	WT AL: n=8	Normal distribution	Two-way ANOVA /Bonferroni post hoc	Diet x Genotype interaction:	Diet x Genotype interaction:
(Spleen weight)	WT CR: n=5			F(1, 19) = 0.7584	ANOVA p = 0.3947
	cKO AL: n=5
	cKO CR: n=5
Fig.S11E	WT AL: n=8	Normal distribution	Two-way ANOVA /Bonferroni post hoc	Diet x Genotype interaction:	Diet x Genotype interaction:
(Brain weight /Body weight%)	WT CR: n=5			F(1, 19) = 2.528	ANOVA p = 0.1283
	cKO AL: n=5
	cKO CR: n=5
Fig.S11E	WT AL: n=8	Normal distribution	Two-way ANOVA /Bonferroni post hoc	Diet x Genotype interaction:	Diet x Genotype interaction:
(Liver weight/ Body weight%)	WT CR: n=5			F(1, 19) = 2.644	ANOVA p = 0.1204
	cKO AL: n=5
	cKO CR: n=5
Fig.S11E	WT AL: n=8	Normal distribution	Two-way ANOVA /Bonferroni post hoc	Diet x Genotype interaction:	Diet x Genotype interaction:
(Kidney weight/ Body weight%)	WT CR: n=5			F(1, 19) = 32.00	ANOVA p < 0.0001****
	cKO AL: n=5
	cKO CR: n=5
Fig.S11E	WT AL: n=8	Normal distribution	Two-way ANOVA /Bonferroni post hoc	Diet x Genotype interaction:	Diet x Genotype interaction:
(Spleen weight/ Body weight%)	WT CR: n=5			F(1, 19) = 0.2477	ANOVA p = 0.6244
	cKO AL: n=5
	cKO CR: n=5
