# Supplementary material for: Caloric restriction decelerates premature aging and cognitive decline in mice with deficient DNA repair
Source: Commun Biol. 2026 May 8;9:960. doi: 10.1038/s42003-026-10182-3 (PMC13369994; doi:10.1038/s42003-026-10182-3)
Supplement: Supplementary file 5 — Supplementary Data 2 [file 42003_2026_10182_MOESM5_ESM.xlsx]

## Sheet: Sheet1
FIGURE	N	DATA STRUCTURE	TEST USED	STATISTIC	p VALUE
Fig.1D (WT, distance traveled in OFT)	WT AL: n=11	Normal distribution	Two-way RM ANOVA /Bonferroni post hoc	Age x Diet interaction:	Age x Diet interaction:
	WT CR: n=11			F(9, 180) = 0.8355	ANOVA p = 0.5843
				Diet effect:	Diet effect:
				F(1, 20) = 6.193	ANOVA p = 0.0218*
				Age effect:	Age effect:
				F(4.676, 93.52) = 8.476	ANOVA p < 0.0001***
					WT AL-WT CR:
					8W: p = 0.9953
					12W: p = 0.0869
					17W: p = 0.6666
					21W: p > 0.9999
					25W: p = 0.0317*
					29W: p > 0.9999
					34W: p > 0.9999
					38W: p > 0.9999
					43W: p > 0.9999
					48W: p = 0.3811
Fig.1D (Apex1 cKO, distance traveled in OFT)	cKO AL: n=7	Normal distribution	Two-way RM ANOVA /Bonferroni post hoc	Age x Diet interaction:	Age x Diet interaction:
	cKO CR: n=8			F(9, 117) = 0.5529	ANOVA p = 0.8328
				Diet effect:	Diet effect:
				F(1, 13) = 93.71	ANOVA p < 0.0001***
				Age effect:	Age effect:
				F(4.446, 57.79) = 1.544	ANOVA p = 0.1966
					Apex1 cKO AL-Apex1 cKO CR:
					8W: p = 0.3853
					12W: p = 0.3608
					17W: p = 0.1213
					21W: p = 0.0858
					25W: p = 0.0073**
					29W: p = 0.0455*
					34W: p > 0.9999
					38W: p = 0.0739
					43W: p = 0.1132
					48W: p = 0.3049
Fig.1E (Week 8, distance traveled in OFT)	WT AL: n=11	Normal distribution	Two-way ANOVA /Bonferroni post hoc	Genotype x Diet interaction:	Genotype x Diet interaction:
	WT CR: n=11			F(1, 33) = 1.884	ANOVA p = 0.1791
	cKO AL: n=7
	cKO CR: n=8			Genotype effect:	Genotype effect:
				F(1, 33) = 7.044	ANOVA p = 0.0121#
				Diet effect:	Diet effect:
				F(1, 33) = 9.413	ANOVA p = 0.0043**
					WT AL-cKO AL p > 0.9999
					WT AL-WT CR p > 0.9999
					cKO AL-cKO CR p = 0.0419*
					cKO CR-WT CR p = 0.0390^
Fig.1E (Week 48, distance traveled in OFT)	WT AL: n=11	Normal distribution (WT CR, cKO AL and cKO CR)	Kruskal-Wallis ANOVA /Dunn post hoc	Kruskal-Wallis statistic = 13.15	ANOVA p = 0.0043**
	WT CR: n=11	Non-normal distribution (WT AL)			WT AL-cKO AL p = 0.2104
	cKO AL: n=7				WT AL-WT CR p > 0.9999
	cKO CR: n=8				cKO AL-cKO CR p = 0.1394
					cKO CR-WT CR p = 0.6950
Fig.1F (WT, time in corner in OFT)	WT AL: n=11	Normal distribution	Two-way RM ANOVA /Bonferroni post hoc	Age x Diet interaction:	Age x Diet interaction:
	WT CR: n=11			F(9, 180) = 1.711	ANOVA p = 0.0894
				Diet effect:	Diet effect:
				F(1, 20) = 2.880	ANOVA p = 0.1052
				Age effect:	Age effect:
				F(3.958, 79.16) = 1.711	ANOVA p = 0.0010***
					WT AL-WT CR:
					8W: p > 0.9999
					12W: p > 0.9999
					17W: p > 0.9999
					21W: p > 0.9999
					25W: p > 0.9999
					29W: p > 0.9999
					34W: p = 0.0444*
					38W: p > 0.9999
					43W: p > 0.9999
					48W: p = 0.0805
Fig.1F (Apex1 cKO, time in corner in OFT)	cKO AL: n=7	Normal distribution	Two-way RM ANOVA /Bonferroni post hoc	Age x Diet interaction:	Age x Diet interaction:
	cKO CR: n=8			F(9, 117) = 9.426	ANOVA p < 0.0001***
				Diet effect:	Diet effect:
				F(1, 13) = 70.39	ANOVA p < 0.0001***
				Age effect:	Age effect:
				F(4.888, 63.54) = 4.360	ANOVA p = 0.0019**
					Apex1 cKO AL-Apex1 cKO CR:
					8W: p > 0.9999
					12W: p > 0.9999
					17W: p = 0.9650
					21W: p > 0.9999
					25W: p < 0.0001***
					29W: p = 0.0003***
					34W: p = 0.0024**
					38W: p = 0.0011**
					43W: p = 0.0073**
					48W: p = 0.0213*
Fig.1G (Week 8, time in corner in OFT)	WT AL: n=11	Normal distribution	Two-way ANOVA /Bonferroni post hoc	Genotype x Diet interaction:	Genotype x Diet interaction:
	WT CR: n=11			F(1, 33) = 0.8381	ANOVA p = 0.3666
	cKO AL: n=7
	cKO CR: n=8			Genotype effect:	Genotype effect:
				F(1, 33) = 1.601	ANOVA p = 0.2146
				Diet effect:	Diet effect:
				F(1, 33) = 1.289	ANOVA p = 0.2645
					WT AL-cKO AL p > 0.9999
					WT AL-WT CR p = 0.6983
					cKO AL-cKO CR p >0.9999
					cKO CR-WT CR p = 0.7506
Fig.1G (Week 48, time in corner in OFT)	WT AL: n=11	Normal distribution	Two-way ANOVA /Bonferroni post hoc	Genotype x Diet interaction:	Genotype x Diet interaction:
	WT CR: n=11			F(1, 33) = 0.4055	ANOVA p = 0.5286
	cKO AL: n=7
	cKO CR: n=8			Genotype effect:	Genotype effect:
				F(1, 33) = 0.1971	ANOVA p = 0.6600
				Diet effect:	Diet effect:
				F(1, 33) = 21.65	ANOVA p < 0.0001***
					WT AL-cKO AL p > 0.9999
					WT AL-WT CR p = 0.0203*
					cKO AL-cKO CR p = 0.0099**
					cKO CR-WT CR p > 0.9999
Fig.1J (WT, PI in NOR)	WT AL: n=6	Normal distribution	Two-way RM ANOVA /Bonferroni post hoc	Age x Diet interaction:	Age x Diet interaction:
	WT CR: n=6			F(9, 90) = 1.271	ANOVA p = 0.2634
				Diet effect:	Diet effect:
				F(1, 10) = 0.0443	ANOVA p = 0.8375
				Age effect:	Age effect:
				F(3.941, 39.41) = 2.288	ANOVA p = 0.0778
					WT AL-WT CR:
					8W: p > 0.9999
					12W: p > 0.9999
					17W: p > 0.9999
					21W: p > 0.9999
					25W: p > 0.9999
					29W: p > 0.9999
					34W: p > 0.9999
					38W: p > 0.9999
					43W: p > 0.9999
					48W: p > 0.9999
Fig.1J (Apex1 cKO, PI in NOR)	cKO AL: n=6	Normal distribution	Two-way RM ANOVA /Bonferroni post hoc	Age x Diet interaction:	Age x Diet interaction:
	cKO CR: n=7			F(9, 99) = 1.698	ANOVA p = 0.0994
				Diet effect:	Diet effect:
				F(1, 11) = 6.553	ANOVA p = 0.0265*
				Age effect:	Age effect:
				F(4.352, 47.87) = 1.611	ANOVA p = 0.1826
					Apex1 cKO AL-Apex1 cKO CR:
					8W: p > 0.9999
					12W: p = 0.7817
					17W: p > 0.9999
					21W: p > 0.9999
					25W: p > 0.9999
					29W: p > 0.9999
					34W: p > 0.9999
					38W: p > 0.9999
					43W: p > 0.9999
					48W: p = 0.1785
Fig.1K (Week 8, PI in NOR)	WT AL: n=6	Normal distribution	Two-way ANOVA /Bonferroni post hoc	Genotype x Diet interaction:	Genotype x Diet interaction:
	WT CR: n=6			F(1, 21) = 8.162e-0005	ANOVA p = 0.9929
	cKO AL: n=6
	cKO CR: n=7			Genotype effect:	Genotype effect:
				F(1, 21) = 0.0782	ANOVA p = 0.7825
				Diet effect:	Diet effect:
				F(1, 21) = 1.270	ANOVA p =0.2725
					WT AL-cKO AL p > 0.9999
					WT AL-WT CR p > 0.9999
					cKO AL-cKO CR p > 0.9999
					cKO CR-WT CR p > 0.9999
Fig.1K (Week 48, PI in NOR)	WT AL: n=6	Normal distribution	Two-way ANOVA /Bonferroni post hoc	Genotype x Diet interaction:	Genotype x Diet interaction:
	WT CR: n=6			F(1, 21) = 3.018	ANOVA p = 0.0970
	cKO AL: n=6
	cKO CR: n=7			Genotype effect:	Genotype effect:
				F(1, 21) = 10.82	ANOVA p = 0.0035##
				Diet effect:	Diet effect:
				F(1, 21) = 13.09	ANOVA p = 0.0016**
					WT AL-cKO AL p = 0.0131#
					WT AL-WT CR p > 0.9999
					cKO AL-cKO CR p = 0.0055**
					cKO CR-WT CR p > 0.9999
Fig.2A (WT, MWM learning)	WT AL: n=11	Normal distribution	Two-way RM ANOVA /Bonferroni post hoc	Age x Diet interaction:	Age x Diet interaction:
	WT CR: n=11			F(39, 780) = 2.259	ANOVA p < 0.0001***
				Diet effect:	Diet effect:
				F(1, 20) = 7.770	ANOVA p = 0.0114*
				Age effect:	Age effect:
				F(10.15, 203.1) = 16.25	ANOVA p < 0.0001***
				Diet effect at each week:	WT CR-WT AL:
				F(1, 20) = 0.1272 (8W)	ANOVA p=0.7251 (8W)
					1: p > 0.9999
					2: p > 0.9999
					3: p > 0.9999
					4: p > 0.9999
				F(1, 20) = 2.152 (12W)	ANOVA p=0.1579 (12W)
					1: p > 0.9999
					2: p = 0.0924
					3: p > 0.9999
					4: p > 0.9999
				F(1, 20) = 2.034 (17W)	ANOVA p=0.1693 (17W)
					1: p > 0.9999
					2: p > 0.9999
					3: p > 0.9999
					4: p = 0.7526
				F(1, 20) = 1.032 (21W)	ANOVA p=0.3219 (21W)
					1: p > 0.9999
					2: p > 0.9999
					3: p > 0.9999
					4: p > 0.9999
				F(1, 20) = 9.199 (25W)	ANOVA p=0.0066 (25W)**
					1: p > 0.9999
					2: p = 0.3862
					3: p = 0.0255*
					4: p = 0.0060**
				F(1, 20) = 28.50 (29W)	ANOVA p<0.0001 (29W)***
					1: p = 0.2190
					2: p = 0.1082
					3: p = 0.0067**
					4: p = 0.0018**
				F(1, 20) = 21.53 (34W)	ANOVA p=0.0002 (34W)***
					1: p = 0.0001***
					2: p = 0.1076
					3: p = 0.0955
					4: p = 0.3145
				F(1, 20) = 8.918 (38W)	ANOVA p=0.0073 (38W)**
					1: p = 0.8422
					2: p = 0.0852
					3: p = 0.2458
					4: p = 0.3184
				F(1, 20) = 0.4435 (43W)	ANOVA p = 0.5131 (43W)
					1: p = 0.5534
					2: p > 0.9999
					3: p > 0.9999
					4: p > 0.9999
				F(1, 20) = 0.0097 (48W)	ANOVA p = 0.9225 (48W)
					1: p > 0.9999
					2: p > 0.9999
					3: p > 0.9999
					4: p > 0.9999
Fig.2A (Apex1 cKO, MWM learning)	cKO AL: n=11	Normal distribution	Two-way RM ANOVA /Bonferroni post hoc	Age x Diet interaction:	Age x Diet interaction:
	cKO CR: n=14			F(39, 897) = 1.344	ANOVA p = 0.0800
				Diet effect:	Diet effect:
				F(1, 23) = 56.83	ANOVA p < 0.0001***
				Age effect:	Age effect:
				F(9.915, 221.1) = 3.878	ANOVA p < 0.0001***
				Diet effect at each week:	Apex1 CR-Apex1 AL:
				F(1, 23) = 1.653 (8W)	ANOVA p = 0.2113 (8W)
					1: p > 0.9999
					2: p > 0.9999
					3: p > 0.9999
					4: p > 0.9999
				F(1, 23) = 1.327 (12W)	ANOVA p = 0.2613 (12W)
					1: p > 0.9999
					2: p > 0.9999
					3: p = 0.6574
					4: p > 0.9999
				F(1, 23) = 13.04 (17W)	ANOVA p = 0.0015 (17W)**
					1: p = 0.0053**
					2: p = 0.2749
					3: p = 0.2411
					4: p = 0.0956
				F(1, 23) = 49.42 (21W)	ANOVA p < 0.0001 (21W)***
					1: p = 0.0147*
					2: p = 0.0006***
					3: p = 0.1173
					4: p = 0.6136
				F(1, 23) = 8.411 (25W)	ANOVA p = 0.0081 (25W)**
					1: p > 0.9999
					2: p = 0.1289
					3: p = 0.0732
					4: p = 0.3797
				F(1, 23) = 33.56 (29W)	ANOVA p < 0.0001 (29W)***
					1: p = 0.0361*
					2: p = 0.0666
					3: p = 0.0112*
					4: p = 0.0377*
				F(1, 23) = 36.64 (34W)	ANOVA p < 0.0001 (34W)***
					1: p = 0.0035**
					2: p = 0.0374*
					3: p = 0.0522
					4: p = 0.2342
				F(1, 23) = 28.33 (38W)	ANOVA p < 0.0001 (38W)***
					1: p = 0.0781
					2: p = 0.0336*
					3: p = 0.0382*
					4: p = 0.0221*
				F(1, 23) = 27.00 (43W)	ANOVA p < 0.0001 (43W)***
					1: p = 0.0913
					2: p = 0.0311*
					3: p = 0.0150*
					4: p = 0.0047**
				F(1, 23) = 17.75 (48W)	ANOVA p = 0.0003 (48W)***
					1: p = 0.0522
					2: p = 0.0488*
					3: p = 0.1240
					4: p = 0.0409*
Fig. 2B (Week 8, MWM learning)	WT AL: n=11	Normal distribution	Two-way ANOVA /Bonferroni post hoc	Genotype x Diet interaction:	Genotype x Diet interaction:
	WT CR: n=11			F(1,43) = 1.184	ANOVA p = 0.2826
	cKO AL: n=11
	cKO CR: n=14			Genotype effect:	Genotype effect:
				F(1,43) = 0.2720	ANOVA p = 0.6047
				Diet effect:	Diet effect:
				F(1,43) = 0.4564	ANOVA p = 0.5029
					WT AL-cKO AL p > 0.9999
					WT AL-WT CR p > 0.9999
					cKO AL-cKO CR p > 0.9999
					cKO CR-WT CR p > 0.9999
Fig.2B (Week 48, MWM learning)	WT AL: n=11	Normal distribution	Two-way ANOVA /Bonferroni post hoc	Genotype x Diet interaction:	Genotype x Diet interaction:
	WT CR: n=11			F(1,43) = 13.55	ANOVA p = 0.0006***
	cKO AL: n=11
	cKO CR: n=14			Genotype effect:	Genotype effect:
				F(1,43) = 14.08	ANOVA p = 0.0005###
				Diet effect:	Diet effect:
				F(1,43) = 21.94	ANOVA p < 0.0001***
					WT AL-cKO AL p < 0.0001###
					WT AL-WT CR p > 0.9999
					cKO AL-cKO CR p < 0.0001***
					cKO CR-WT CR p > 0.9999
Fig.2D (WT, MWM memory)	WT AL: n=11	Normal distribution	Two-way RM ANOVA /Bonferroni post hoc	Age x Diet interaction:	Age x Diet interaction:
	WT CR: n=11			F(9, 180) = 2.835	ANOVA p = 0.0038**
				Diet effect:	Diet effect:
				F(1, 20) = 0.1455	ANOVA p = 0.7069
				Age effect:	Age effect:
				F(5.403, 108.1) = 7.504	ANOVA p < 0.0001***
					WT CR -WT AL:
					ANOVA p = 0.7069
					8W: p = 0.5015
					12W: p = 0.1995
					17W: p > 0.9999
					21W: p > 0.9999
					25W: p > 0.9999
					29W: p = 0.0052**
					34W: p > 0.9999
					38W: p > 0.9999
					43W: p > 0.9999
					48W: p > 0.9999
Fig.2D (Apex1 cKO, MWM memory)	cKO AL: n=11	Normal distribution	Two-way RM ANOVA /Bonferroni post hoc	Age x Diet interaction:	Age x Diet interaction:
	cKO CR: n=14			F(9, 207) = 2.013	ANOVA p = 0.0393*
				Diet effect:	Diet effect:
				F(1, 23) = 24.15	ANOVA p < 0.0001***
				Age effect:	Age effect:
				F(4.798, 110.4) = 4.973	ANOVA p = 0.0005***
					Apex1 cKO CR-Apex1 cKO AL:
					ANOVA p < 0.0001***
					8W: p > 0.9999
					12W: p > 0.9999
					17W: p > 0.9999
					21W: p = 0.6988
					25W: p = 0.2319
					29W: p = 0.0046**
					34W: p = 0.0035**
					38W: p = 0.0009***
					43W: p = 0.2524
					48W: p = 0.0035**
Fig.2E (Week 8, MWM memory)	WT AL: n=11	Normal distribution	Two-way ANOVA /Bonferroni post hoc	Genotype x Diet interaction:	Genotype x Diet interaction:
	WT CR: n=11			F(1, 43) = 5.676	ANOVA p = 0.0217*
	cKO AL: n=11
	cKO CR: n=14			Genotype effect:	Genotype effect:
				F(1, 43) = 4.905	ANOVA p = 0.0321#
				Diet effect:	Diet effect:
				F(1, 43) = 0.1430	ANOVA p = 0.7071
					WT AL-cKO AL p = 0.0172#
					WT AL-WT CR p = 0.3857
					cKO AL-cKO CR p = 0.9109
					cKO CR-WT CR p > 0.9999
Fig.2E (Week 48, MWM memory)	WT AL: n=11	Normal distribution	Two-way ANOVA /Bonferroni post hoc	Genotype x Diet interaction:	Genotype x Diet interaction:
	WT CR: n=11			F(1, 43) = 10.20	ANOVA p = 0.0026**
	cKO AL: n=11
	cKO CR: n=14			Genotype effect:	Genotype effect:
				F(1, 43) = 12.94	ANOVA p = 0.0008###
				Diet effect:	Diet effect:
				F(1, 43) = 4.931	ANOVA p = 0.0317*
					WT AL-cKO AL p = 0.0002###
					WT AL-WT CR p > 0.9999
					cKO AL-cKO CR p = 0.0018**
					cKO CR-WT CR p > 0.9999
Fig.3B (Total dendritic length)	WT AL: n=5	Normal distribution	Two-way ANOVA /Bonferroni post hoc	Genotype x Diet interaction:	Genotype x Diet interaction:
	WT CR: n=6			F(1, 19) = 3.292	ANOVA p = 0.0855
	cKO AL: n=6
	cKO CR: n=6			Genotype effect:	Genotype effect:
				F(1, 19) = 27.11	ANOVA p < 0.0001###
				Diet effect:	Diet effect:
				F(1, 19) = 5.967	ANOVA p = 0.0245*
					WT AL-cKO AL p = 0.0007###
					WT AL-WT CR p > 0.9999
					cKO AL-cKO CR p = 0.0366*
					cKO CR-WT CR p = 0.1424
Fig.3B (Basal dendritic length)	WT AL: n=5	Normal distribution	Two-way ANOVA /Bonferroni post hoc	Genotype x Diet interaction:	Genotype x Diet interaction:
	WT CR: n=6			F(1, 19) = 4.478	ANOVA p = 0.0478*
	cKO AL: n=6
	cKO CR: n=6			Genotype effect:	Genotype effect:
				F(1, 19) = 8.503	ANOVA p = 0.0089##
				Diet effect:	Diet effect:
				F(1, 19) = 3.008	ANOVA p = 0.0991
					WT AL-cKO AL p = 0.0152#
					WT AL-WT CR p > 0.9999
					cKO AL-cKO CR p = 0.0701
					cKO CR-WT CR p > 0.9999
Fig.3B (Apical dendritic length)	WT AL: n=5	Normal distribution	Two-way ANOVA /Bonferroni post hoc	Genotype x Diet interaction:	Genotype x Diet interaction:
	WT CR: n=6			F(1, 19) = 0.058	ANOVA p = 0.8118
	cKO AL: n=6
	cKO CR: n=6			Genotype effect:	Genotype effect:
				F(1, 19) = 13.16	ANOVA p = 0.0018##
				Diet effect:	Diet effect:
				F(1, 19) = 1.826	ANOVA p = 0.1925
					WT AL-cKO AL p = 0.0902
					WT AL-WT CR p > 0.9999
					cKO AL-cKO CR p > 0.9999
					cKO CR-WT CR p = 0.1437
Fig.3B (Total branch point)	WT AL: n=5	Normal distribution	Kruskal-Wallis ANOVA /Dunn post hoc	Kruskal-Wallis statistic = 16.27	ANOVA p = 0.0010***
	WT CR: n=6	(WT CR, cKO CR)			WT AL-cKO AL p = 0.0122#
	cKO AL: n=6				WT AL-WT CR p > 0.9999
	cKO CR: n=6	Non-normal distribution			cKO AL-cKO CR p > 0.9999
		(WT AL, cKO AL)			cKO CR-WT CR p = 0.1445
Fig.3B (Basal branch point)	WT AL: n=5	Normal distribution	Two-way ANOVA /Bonferroni post hoc	Genotype x Diet interaction:	Genotype x Diet interaction:
	WT CR: n=6			F(1, 19) = 7.325	ANOVA p = 0.0140*
	cKO AL: n=6
	cKO CR: n=6			Genotype effect:	Genotype effect:
				F(1, 19) = 14.05	ANOVA p = 0.0014##
				Diet effect:	Diet effect:
				F(1, 19) = 2.684	ANOVA p = 0.1178
					WT AL-cKO AL p = 0.0016##
					WT AL-WT CR p > 0.9999
					cKO AL-cKO CR p = 0.0318*
					cKO CR-WT CR p > 0.9999
Fig.3B (Apical branch point)	WT AL: n=5	Normal distribution	Two-way ANOVA /Bonferroni post hoc	Genotype x Diet interaction:	Genotype x Diet interaction:
	WT CR: n=6			F(1, 19) = 0.1884	ANOVA p = 0.6691
	cKO AL: n=6
	cKO CR: n=6			Genotype effect:	Genotype effect:
				F(1, 19) = 20.93	ANOVA p = 0.0002###
				Diet effect:	Diet effect:
				F(1, 19) = 1.768	ANOVA p = 0.1994
					WT AL-cKO AL p = 0.0157#
					WT AL-WT CR p > 0.9999
					cKO AL-cKO CR p > 0.9999
					cKO CR-WT CR p = 0.0441^
Fig.3C (Sholl analysis)	WT AL: n=124 neurons from 5 mice	Non-normal distribution	Kruskal-Wallis ANOVA /Dunn post hoc	Kruskal-Wallis statistic = 12.38	ANOVA p = 0.0062**
	WT CR: n=151 neurons from 6 mice				WT AL-cKO AL p > 0.9999
	cKO AL: n=74 neurons from 6 mice				WT AL-WT CR p > 0.9999
	cKO CR: n=86 neurons from 6				cKO AL-cKO CR p = 0.0126*
					cKO CR-WT CR p = 0.1240
Fig.3D (Sholl analysis-segmentation)	Mice number:	Non-normal distribution	Kruskal-Wallis ANOVA /Dunn post hoc	Kruskal-Wallis statistic = 11.76 (<20 μm)	ANOVA p = 0.0083 (<20 μm)**
	WT AL: n=5				WT AL-cKO AL p > 0.9999
	WT CR: n=6				WT AL-WT CR p = 0.0132*
	cKO AL: n=6				cKO AL-cKO CR p > 0.9999
	cKO CR: n=6				cKO CR-WT CR p = 0.0249^
				Kruskal-Wallis statistic = 7.861 (40 μm)
					ANOVA p = 0.0490 (40 μm)*
					WT AL-cKO AL p = 0.1762
					WT AL-WT CR p = 0.4206
					cKO AL-cKO CR p = 0.2046
				Kruskal-Wallis statistic = 4.347 (60 μm)	cKO CR-WT CR p = 0.4790
					ANOVA p = 0.2264 (60 μm)
					WT AL-cKO AL p = 0.3837
					WT AL-WT CR p > 0.9999
				Kruskal-Wallis statistic = 33.16 (80 μm)	cKO AL-cKO CR p = 0.6056
					cKO CR-WT CR p > 0.9999
					ANOVA p < 0.0001 (80 μm)***
					WT AL-cKO AL p < 0.0001###
				Kruskal-Wallis statistic = 51.01 (100 μm)	WT AL-WT CR p > 0.9999
					cKO AL-cKO CR p = 0.0007***
					cKO CR-WT CR p > 0.9999
					ANOVA p < 0.0001 (100 μm)***
				Kruskal-Wallis statistic = 69.92 (120 μm)	WT AL-cKO AL p < 0.0001###
					WT AL-WT CR p > 0.9999
					cKO AL-cKO CR p < 0.0001***
					cKO CR-WT CR p = 0.8541
				Kruskal-Wallis statistic = 71.57 (140 μm)	ANOVA p < 0.0001 (120 μm)***
					WT AL-cKO AL p < 0.0001###
					WT AL-WT CR p > 0.9999
					cKO AL-cKO CR p < 0.0001***
					cKO CR-WT CR p = 0.0165^
				Kruskal-Wallis statistic = 73.20 (160 μm)
					ANOVA p < 0.0001 (140 μm)***
					WT AL-cKO AL p < 0.0001###
					WT AL-WT CR p > 0.9999
					cKO AL-cKO CR p < 0.0001***
				Kruskal-Wallis statistic = 79.27 (180 μm)	cKO CR-WT CR p = 0.0129^
					ANOVA p < 0.0001 (160 μm)***
					WT AL-cKO AL p < 0.0001###
					WT AL-WT CR p > 0.9999
				Kruskal-Wallis statistic = 67.16 (200 μm)	cKO AL-cKO CR p < 0.0001***
					cKO CR-WT CR p = 0.0102^
					ANOVA p < 0.0001 (180 μm)***
					WT AL-cKO AL p < 0.0001###
				Kruskal-Wallis statistic = 36.51 (220 μm)	WT AL-WT CR p = 0.1196
					cKO AL-cKO CR p < 0.0001***
					cKO CR-WT CR p = 0.0115^
					ANOVA p < 0.0001 (200 μm)***
				Kruskal-Wallis statistic = 23.38 (240 μm)	WT AL-cKO AL p < 0.0001###
					WT AL-WT CR p = 0.1196
					cKO AL-cKO CR p < 0.0001***
					cKO CR-WT CR p = 0.0239^
				Kruskal-Wallis statistic = 14.82 (260 μm)	ANOVA p < 0.0001 (220 μm)***
					WT AL-cKO AL p = 0.0004###
					WT AL-WT CR p = 0.2270
					cKO AL-cKO CR p = 0.0204*
					cKO CR-WT CR p = 0.0106^
				Kruskal-Wallis statistic = 19.71 (280 μm)
					ANOVA p < 0.0001 (240 μm)***
					WT AL-cKO AL p = 0.0111#
					WT AL-WT CR p = 0.9011
					cKO AL-cKO CR p = 0.9180
				Kruskal-Wallis statistic = 23.03 (300 μm)	cKO CR-WT CR p = 0.0080^^
					ANOVA p = 0.0020 (260 μm)**
					WT AL-cKO AL p = 0.0499#
					WT AL-WT CR p > 0.9999
				Kruskal-Wallis statistic = 24.88 (>320 μm)	cKO AL-cKO CR p > 0.9999
					cKO CR-WT CR p = 0.0653
					ANOVA p = 0.0002 (280 μm)***
					WT AL-cKO AL p = 0.0762
					WT AL-WT CR p > 0.9999
					cKO AL-cKO CR p > 0.9999
					cKO CR-WT CR p = 0.0018^^
					ANOVA p < 0.0001 (300 μm)***
					WT AL-cKO AL p = 0.2369
					WT AL-WT CR p > 0.9999
					cKO AL-cKO CR p > 0.9999
					cKO CR-WT CR p < 0.0001^^^
					ANOVA p < 0.0001 (>320 μm)***
					WT AL-cKO AL p = 0.0089##
					WT AL-WT CR p = 0.9691
					cKO AL-cKO CR p > 0.9999
					cKO CR-WT CR p = 0.0066^^
Fig.3F (Total spine length)	WT AL: n=5	Normal distribution	Two-way ANOVA /Bonferroni post hoc	Genotype x Diet interaction:	Genotype x Diet interaction:
	WT CR: n=6			F(1, 19) = 18.95	ANOVA p = 0.0003***
	cKO AL: n=6
	cKO CR: n=6			Genotype effect:	Genotype effect:
				F(1, 19) = 95.17	ANOVA p < 0.0001###
				Diet effect:	Diet effect:
				F(1, 19) = 25.97	ANOVA p < 0.0001***
					WT AL-cKO AL p < 0.0001###
					WT AL-WT CR p > 0.9999
					cKO AL-cKO CR p < 0.0001***
					cKO CR-WT CR p = 0.0056^^
Fig.3F (Spine/10μm)	WT AL: n=5	Normal distribution	Two-way ANOVA /Bonferroni post hoc	Genotype x Diet interaction:	Genotype x Diet interaction:
	WT CR: n=6			F(1, 19) = 7.603	ANOVA p = 0.0125*
	cKO AL: n=6
	cKO CR: n=6			Genotype effect:	Genotype effect:
				F(1, 19) = 56.31	ANOVA p < 0.0001###
				Diet effect:	Diet effect:
				F(1, 19) = 34.14	ANOVA p < 0.0001***
					WT AL-cKO AL p < 0.0001###
					WT AL-WT CR p = 0.2777
					cKO AL-cKO CR p < 0.0001***
					cKO CR-WT CR p = 0.0165^
Fig.3H (NeuN+ cells)	WT AL: n=8	Normal distribution	Two-way ANOVA /Bonferroni post hoc	Genotype x Diet interaction:	Genotype x Diet interaction:
	WT CR: n=7			F(1, 26) = 1.208	ANOVA p = 0.2818
	cKO AL: n=8
	cKO CR: n=7			Genotype effect:	Genotype effect:
				F(1, 26) = 1.459	ANOVA p = 0.2380
				Diet effect:	Diet effect:
				F(1, 26) = 0.3803	ANOVA p = 0.5428
					WT AL-cKO AL p = 0.6196
					WT AL-WT CR p > 0.9999
					cKO AL-cKO CR p > 0.9999
					cKO CR-WT CR p > 0.9999
Fig.3I (8-OHdG+ neurons)	WT AL: n=8	Normal distribution	Two-way ANOVA /Bonferroni post hoc	Genotype x Diet interaction:	Genotype x Diet interaction:
	WT CR: n=7			F(1, 26) = 8.960	ANOVA p = 0.0060**
	cKO AL: n=8
	cKO CR: n=7			Genotype effect:	Genotype effect:
				F(1, 26) = 26.03	ANOVA p < 0.0001###
				Diet effect:	Diet effect:
				F(1, 26) = 11.20	ANOVA p = 0.0025**
					WT AL-cKO AL p < 0.0001###
					WT AL-WT CR p > 0.9999
					cKO AL-cKO CR p = 0.0008***
					cKO CR-WT CR p = 0.9646
Fig. 4B (WT, LTP)	WT AL: n=7	Normal distribution	Two-way RM ANOVA /Bonferroni post hoc	Time x Diet interaction:	Time x Diet interaction:
	WT CR: n=7			F(31, 372) = 4.151	ANOVA p < 0.0001***
				Diet effect:	Diet effect:
				F(1, 12) = 3.340	ANOVA p = 0.0926
Fig. 4C (WT, LTP)	WT AL: n=7	Non-normal distribution	Mann-Whitney test	10-20 min: U = 5	10-20 min: p = 0.0111*
	WT CR: n=7			30-40 min: U = 15	30-40 min: p = 0.2593
				50-60 min: U = 19	50-60 min: p = 0.5350
Fig. 4E (Apex1 cKO, LTP)	cKO AL: n=12	Normal distribution	Two-way RM ANOVA /Bonferroni post hoc	Time x Diet interaction:	Time x Diet interaction:
	cKO CR: n=9			F(31, 589) = 2.350	ANOVA p < 0.0001***
				Diet effect:	Diet effect:
				F(1, 19) = 7.383	ANOVA p = 0.0137*
Fig. 4F (Apex1 cKO, LTP)	cKO AL: n=12	Non-normal distribution	Mann-Whitney test (10-20min)	10-20 min: U = 26	10-20 min: p = 0.0491*
	cKO CR: n=9	(10-20 min)
		Normal distribution (else)	Two-tailed t test (else)
				30-40 min: t(19) = 3.125	30-40 min: p = 0.0056**
				50-60 min: t(19) = 2.462	50-60 min: p = 0.0235*
Fig. 4G (LTP vs. Memory correlation)	WT AL: n=7	Normal distribution	Pearson correlation analysis	r = 0.6227	p = 0.0007***
	WT CR: n=7
	cKO AL: n=6
	cKO CR: n=6
Fig. 4I (CA1, vGlu1+ puncta)	WT AL: n=5	Normal distribution	Two-way ANOVA /Bonferroni post hoc	Genotype x Diet interaction:	Genotype x Diet interaction:
	WT CR: n=6			F(1, 18) = 0.1644	ANOVA p = 0.6889
	cKO AL: n=6
	cKO CR: n=5			Genotype effect:	Genotype effect:
				F(1, 18) = 1.447	ANOVA p = 0.2446
				Diet effect:	Diet effect:
				F(1, 18) = 23.10	ANOVA p = 0.0001***
					WT AL-cKO AL p > 0.9999
					WT AL-WT CR p = 0.0102*
					cKO AL-cKO CR p = 0.0361*
					cKO CR-WT CR p > 0.9999
Fig. 4I (CA3, vGlu1+ puncta)	WT AL: n=5	Normal distribution	Two-way ANOVA /Bonferroni post hoc	Diet x Genotype interaction:	Diet x Genotype interaction:
	WT CR: n=6			F(1,18) = 0.0506	ANOVA p = 0.8245
	cKO AL: n=6
	cKO CR: n=5			Genotype effect:	Genotype effect:
				F(1,18) = 0.1119	ANOVA p = 0.7419
				Diet effect:	Diet effect:
				F(1,18) = 17.49	ANOVA p = 0.0006***
					WT AL-cKO AL p > 0.9999
					WT AL-WT CR p = 0.0713
					cKO AL-cKO CR p = 0.0357*
					cKO CR-WT CR p > 0.9999
Fig. 4J (fEPSP vs. CA1 vGlu1+ puncta)	WT AL: n=5	Non-normal distribution	Spearman correlation analysis	r = 0.6860	p = 0.0012**
	WT CR: n=5
	cKO AL: n=5
	cKO CR: n=4
Fig. 4J (fEPSP vs. CA3 vGlu1+ puncta)	WT AL: n=5	Non-normal distribution	Spearman correlation analysis	r = 0.7965	p < 0.0001***
	WT CR: n=5
	cKO AL: n=5
	cKO CR: n=4
Fig. 5D (P21/Cdkn1a)	WT AL: n=4	Normal distribution	Two-way ANOVA /Bonferroni post hoc	Genotype x Diet interaction:	Genotype x Diet interaction:
	WT CR: n=4			F(1, 12) = 23.63	ANOVA p = 0.0004***
	cKO AL: n=4
	cKO CR: n=4			Genotype effect:	Genotype effect:
				F(1, 18) = 44.27	ANOVA p < 0.0001###
				Diet effect:	Diet effect:
				F(1, 20) = 32.64	ANOVA p < 0.0001***
					WT AL-cKO AL p > 0.9999
					WT AL-WT CR p > 0.9999
					cKO AL-cKO CR p < 0.0001***
					cKO CR-WT CR p < 0.0001^^^
Fig. 5D (Txnip)	WT AL: n=4	Normal distribution	Two-way ANOVA /Bonferroni post hoc	Genotype x Diet interaction:	Genotype x Diet interaction:
	WT CR: n=4			F(1, 12) = 3.628	ANOVA p = 0.0811
	cKO AL: n=4
	cKO CR: n=4			Genotype effect:	Genotype effect:
				F(1, 18) = 1.848	ANOVA p = 0.1991
				Diet effect:	Diet effect:
				F(1, 20) = 7.119	ANOVA p = 0.0205*
					WT AL-cKO AL p > 0.9999
					WT AL-WT CR p > 0.9999
					cKO AL-cKO CR p = 0.0430*
					cKO CR-WT CR p = 0.2377
Fig. 5D (Dmc1)	WT AL: n=4	Normal distribution	Two-way ANOVA /Bonferroni post hoc	Genotype x Diet interaction:	Genotype x Diet interaction:
	WT CR: n=4			F(1, 12) = 4.888	ANOVA p = 0.0472*
	cKO AL: n=4
	cKO CR: n=4			Genotype effect:	Genotype effect:
				F(1, 12) = 4.888	ANOVA p = 0.0472#
				Diet effect:	Diet effect:
				F(1, 12) = 0.5721	ANOVA p = 0.4640
					WT AL-cKO AL p > 0.9999
					WT AL-WT CR p = 0.3464
					cKO AL-cKO CR p > 0.9999
					cKO CR-WT CR p = 0.0525
Fig. 5D (Sirt1)	WT AL: n=4	Normal distribution	Fisher’s LSD	Genotype x Diet interaction:	Genotype x Diet interaction:
	WT CR: n=4			F(1, 12) = 0.3769	ANOVA p = 0.5507
	cKO AL: n=4
	cKO CR: n=4			Genotype effect:	Genotype effect:
				F(1, 12) = 0.1357	ANOVA p = 0.7190
				Diet effect:	Diet effect:
				F(1, 12) = 14.67	ANOVA p = 0.0023**
					WT AL-cKO AL p = 0.8650
					WT AL-WT CR p = 0.0084**
					cKO AL-cKO CR p = 0.0415*
					cKO CR-WT CR p = 0.5006
