# Supplementary material for: Caloric restriction decelerates premature aging and cognitive decline in mice with deficient DNA repair
Source: Commun Biol. 2026 May 8;9:960. doi: 10.1038/s42003-026-10182-3 (PMC13369994; doi:10.1038/s42003-026-10182-3)
Supplement: Supplementary file 6 — Supplementary Data 3 [file 42003_2026_10182_MOESM6_ESM.xlsx]

## Sheet: Sheet1
FIGURE	N	DATA STRUCTURE	TEST USED	STATISTIC	p VALUE
Fig.S1A (Apex1 cKO vs WT, distance traveled in OFT)	WT AL: n=11	Normal distribution	Two-way RM ANOVA /Bonferroni post hoc	Genotype x Age interaction:	Genotype x Age interaction:
	cKO AL: n=7			F(9, 144) = 1.326	ANOVA p = 0.2333
				Genotype effect:	Genotype effect:
				F(1, 16) = 1.326	ANOVA p = 0.2664
				Age effect:	Age effect:
				F(5.022, 80.36) = 4.306	ANOVA p = 0.0016**
					Apex1 cKO AL-WT AL:
					8W: p > 0.9999
					12W: p > 0.9999
					17W: p > 0.9999
					21W: p = 0.4588
					25W: p > 0.9999
					29W: p > 0.9999
					34W: p > 0.9999
					38W: p > 0.9999
					43W: p = 0.7205
					48W: p > 0.9999
Fig.S1B (Apex1 cKO vs WT, time in corner in OFT)	WT AL: n=11	Normal distribution	Two-way RM ANOVA /Bonferroni post hoc	Genotype x Age interaction:	Genotype x Age interaction:
	cKO AL: n=7			F(9, 144) = 2.860	ANOVA p = 0.0039**
				Genotype effect:	Genotype effect:
				F(1, 16) = 14.10	ANOVA p = 0.0017##
				Age effect:	Age effect:
				F(4.414, 70.62) = 7.422	ANOVA p < 0.0001***
					Apex1 cKO AL-WT AL:
					8W: p > 0.9999
					12W: p > 0.9999
					17W: p = 0.0443#
					21W: p > 0.9999
					25W: p = 0.0208#
					29W: p = 0.0012##
					34W: p = 0.3921
					38W: p = 0.0840
					43W: p = 0.3558
					48W: p > 0.9999
Fig.S1C (Apex1 cKO vs WT, Time in the center in OFT)	WT AL: n=11	Normal distribution	Two-way RM ANOVA /Bonferroni post hoc	Genotype x Age interaction:	Genotype x Age interaction:
	WT CR: n=7			F(9, 144) = 0.7305	ANOVA p = 0.6804
				Genotype effect:	Genotype effect:
				F(1, 16) = 6.046	ANOVA p = 0.0257#
				Age effect:	Age effect:
				F(4.254, 68.06) = 2.58	ANOVA p = 0.0414*
					Apex1 cKO AL-WT AL:
					8W: p = 0.4745
					12W: p > 0.9999
					17W: p > 0.9999
					21W: p > 0.9999
					25W: p > 0.9999
					29W: p = 0.0744
					34W: p > 0.9999
					38W: p = 0.9166
					43W: p > 0.9999
					48W: p > 0.9999
Fig.S1D (Apex1 cKO vs WT, PI in NOR)	WT AL: n=6	Normal distribution	Two-way RM ANOVA /Bonferroni post hoc	Genotype x Age interaction:	Genotype x Age interaction:
	cKO AL: n=6			F(9, 90) = 1.797	ANOVA p = 0.0796
				Genotype effect:	Genotype effect:
				F(1, 10) = 5.873	ANOVA p = 0.0358#
				Age effect:	Age effect:
				F(3.978, 39.78) = 1.797	ANOVA p = 0.1607
					Apex1 cKO AL-WT AL:
					8W: p > 0.9999
					12W: p > 0.9999
					17W: p = 0.9052
					21W: p > 0.9999
					25W: p > 0.9999
					29W: p > 0.9999
					34W: p > 0.9999
					38W: p > 0.9999
					43W: p = 0.0709
					48W: p = 0.2335
Fig.S1E (Apex1 cKO vs WT, PI in NOR)	WT AL: n=6	Normal distribution	Two-way RM ANOVA /Bonferroni post hoc	Genotype x Age interaction:	Genotype x Age interaction:
	cKO AL: n=6			F(9, 90) = 1.254	ANOVA p = 0.2729
				Genotype effect:	Genotype effect:
				F(1, 10) = 9.372	ANOVA p = 0.0120#
				Age effect:	Age effect:
				F(3.842, 38.42) = 1.287	ANOVA p = 0.2922
					Apex1 cKO AL-WT AL:
					8W: p > 0.9999
					12W: p > 0.9999
					17W: p = 0.9052
					21W: p > 0.9999
					25W: p > 0.9999
					29W: p > 0.9999
					34W: p > 0.9999
					38W: p > 0.9999
					43W: p = 0.2207
					48W: p > 0.9999
Fig.S2A (Apex1 cKO vs. WT, MWM learning)	WT AL: n=11	Normal distribution	Two-way RM ANOVA /Bonferroni post hoc	Genotype x Age interaction:	Genotype x Age interaction:
	cKO AL: n=11			F(39, 780) = 0.9814	ANOVA p = 0.5042
				Genotype effect:	Genotype effect:
				F(1, 20) = 44.83	ANOVA p < 0.0001###
				Age effect:	Age effect:
				F(39, 780) = 2.894	ANOVA p < 0.0001***
				Genotype effect:	Apex1 AL-WT AL:
				F(1, 20) = 2.502 (8W)	ANOVA p = 0.1294 (8W)
					1: p = 0.8842
					2: p > 0.9999
					3: p > 0.9999
					4: p = 0.3655
				F(1,20) = 13.04 (12W)	ANOVA p = 0.0017 (12W)##
					1: p = 0.2797
					2: p = 0.6832
					3: p = 0.0638
					4: p = 0.0565
				F(1,20) = 11.47 (17W)	ANOVA p = 0.0029 (17W)##
					1: p = 0.0158#
					2: p = 0.2015
					3: p = 0.1640
					4: p = 0.0888
				F(1,20) = 66.31 (21W)	ANOVA p < 0.0001 (21W)###
					1: p = 0.0094##
					2: p = 0.0005###
					3: p = 0.1123
					4: p = 0.3648
				F(1,20) = 7.138 (25W)	ANOVA p = 0.0147 (25W)#
					1: p = 0.5847
					2: p = 0.9682
					3: p = 0.1581
					4: p = 0.5965
				F(1,20) = 9.437 (29W)	ANOVA p = 0.0060 (29W)#
					1: p = 0.5081
					2: p = 0.9952
					3: p = 0.2987
					4: p = 0.8113
				F(1,20) = 10.12 (34W)	ANOVA p = 0.0047 (34W)##
					1: p = 0.1112
					2: p = 0.1806
					3: p = 0.4949
					4: p = 0.7156
				F(1,20) = 18.30 (38W)	ANOVA p = 0.0004 (38W)###
					1: p = 0.0394#
					2: p = 0.0699
					3: p = 0.0993
					4: p = 0.0773
				F(1,20) = 15.50 (43W)	ANOVA p = 0.0008 (43W)###
					1: p = 0.3181
					2: p = 0.1565
					3: p = 0.0170#
					4: p = 0.0055##
				F(1,20) = 19.19 (48W)	ANOVA p = 0.0003 (48W)###
					1: p = 0.0079##
					2: p = 0.0248#
					3: p = 0.0822
					4: p = 0.0421#
Fig.S2B (Apex1 cKO vs. WT, Path efficiency, MWM learning)	WT AL: n=11	Normal distribution	Two-way RM ANOVA /Bonferroni post hoc	Genotype x Age interaction:	Genotype x Age interaction:
	cKO AL: n=11			F(39, 780) = 1.120	ANOVA p = 0.2863
				Genotype effect:	Genotype effect:
				F(1, 20) = 70.79	ANOVA p < 0.0001###
				Age effect:	Age effect:
				F(12.46, 249.2) = 4.739	ANOVA p < 0.0001***
				Genotype effect:	Apex1 AL-WT AL:
				F(1, 20) = 13.29 (8W)	ANOVA p = 0.0016 (8W)##
					1: p > 0.9999
					2: p = 0.2672
					3: p = 0.0221#
					4: p = 0.0837
				F(1, 20) = 7.024 (12W)	ANOVA p = 0.0154 (12W)#
					1: p > 0.9999
					2: p = 0.6660
					3: p > 0.9999
					4: p = 0.0157#
				F(1, 20) = 21.17 (17W)	ANOVA p = 0.0002 (17W)###
					1: p = 0.0171#
					2: p = 0.1448
					3: p = 0.2820
					4: p = 0.0701
				F(1, 20) = 16.34 (21W)	ANOVA p = 0.0006 (21W)###
					1: p = 0.8630
					2: p = 0.0715
					3: p = 0.0974
					4: p = 0.0695
				F(1, 20) = 6.790 (25W)	ANOVA p = 0.0169 (25W)#
					1: p > 0.9999
					2: p = 0.2727
					3: p > 0.9999
					4: p = 0.4289
				F(1, 20) = 9.437 (29W)	ANOVA p = 0.0060 (29W)##
					1: p = 0.7241
					2: p = 0.4244
					3: p = 0.0300#
					4: p > 0.9999
				F(1, 20) = 13.84 (34W)	ANOVA p = 0.0014 (34W)##
					1: p = 0.0061##
					2: p = 0.0350#
					3: p = 0.4602
					4: p = 0.3003
				F(1, 20) = 19.88 (38W)	ANOVA p = 0.0002 (38W)###
					1: p = 0.0523
					2: p = 0.9046
					3: p = 0.1350
					4: p = 0.0315#
				F(1, 20) = 16.42 (43W)	ANOVA p = 0.0006 (43W)###
					1: p = 0.9018
					2: p = 0.2333
					3: p = 0.0240#
					4: p = 0.0005###
				F(1, 20) = 29.02 (48W)	ANOVA p < 0.0001 (48W)###
					1: p = 0.0053##
					2: p = 0.0185#
					3: p = 0.0425#
					4: p = 0.0047##
Fig.S2C (Apex1 cKO vs. WT, MWM memory)	WT AL: n=11	Normal distribution	Two-way RM ANOVA /Bonferroni post hoc	Genotype x Age interaction:	Genotype x Age interaction:
	cKO AL: n=11			F(9, 180) = 2.926	ANOVA p = 0.0029**
				Genotype effect:	Genotype effect:
				F(1, 20) = 19.83	ANOVA p = 0.0002###
				Age effect:	Age effect:
				F(4.639, 92.78) = 1.843	ANOVA p = 0.1172
					Apex1 cKO AL-WT AL:
					8W: p = 0.0271#
					12W: p = 0.9526
					17W: p > 0.9999
					21W: p = 0.2095
					25W: p > 0.9999
					29W: p > 0.9999
					34W: p = 0.0006###
					38W: p = 0.0377#
					43W: p > 0.9999
					48W: p = 0.0002###
Fig.S3A (WT, Time in the center in OFT)	WT AL: n=11	Normal distribution	Two-way RM ANOVA /Bonferroni post hoc	Diet x Age interaction:	Diet x Age interaction:
	WT CR: n=11			F(9, 180) = 1.168	ANOVA p = 0.3183
				Diet effect:	Diet effect:
				F(1, 20) = 9.476	ANOVA p = 0.0059**
				Age effect:	Age effect:
				F(5.079, 101.6) = 1.392	ANOVA p = 0.2327
					WT AL -WT CR:
					8W: p > 0.9999
					12W: p > 0.9999
					17W: p = 0.3151
					21W: p > 0.9999
					25W: p = 0.9743
					29W: p > 0.9999
					34W: p = 0.9548
					38W: p > 0.9999
					43W: p = 0.3905
					48W: p = 0.0014**
Fig.S3A (Apex1 cKO, Time in the center in OFT)	cKO AL: n=7	Normal distribution	Two-way RM ANOVA /Bonferroni post hoc	Diet x Age interaction:	Diet x Age interaction:
	cKO CR: n=8			F(9, 117) = 1.744	ANOVA p = 0.0865
				Diet effect:	Diet effect:
				F(1, 13) = 58.75	ANOVA p < 0.0001***
				Age effect:	Age effect:
				F(4.669, 60.69) = 5.787	ANOVA p = 0.0003***
					Apex1 cKO AL-Apex1 cKO CR:
					8W: p = 0.0443*
					12W: p > 0.9999
					17W: p > 0.9999
					21W: p = 0.4044
					25W: p = 0.5165
					29W: p = 0.0303*
					34W: p = 0.1758
					38W: p = 0.9533
					43W: p = 0.1943
					48W: p > 0.9999
Fig.S3B (Week 8, Time in the center)	WT AL: n=11	Normal distribution	Two-way ANOVA /Bonferroni post hoc	Diet x Genotype interaction:	Diet x Genotype interaction:
	WT CR: n=11			F(1, 33) = 5.116	ANOVA p = 0.0304*
	cKO AL: n=7
	cKO CR: n=8			Diet effect:	Diet effect:
				F(1, 33) = 4.507	ANOVA p = 0.0413*
				Genotype effect:	Genotype effect:
				F(1, 33) = 0.011	F(1,33) = 0.9187
					WT AL-cKO AL p = 0.8631
					WT AL-WT CR p > 0.9999
					cKO AL-cKO CR p = 0.0459*
					cKO CR-WT CR p = 0.5840
Fig.S3B (Week 48, Time in the center in OFT)	WT AL: n=11	Non-normal distribution	Kruskal-Wallis ANOVA /Dunn post hoc	Kruskal-Wallis statistic = 17.38	ANOVA p = 0.0006***
	WT CR: n=11				WT AL-cKO AL p > 0.9999
	WT AL: n=7				WT AL-WT CR p = 0.0017**
	WT CR: n=8				cKO AL-cKO CR p > 0.9999
					cKO CR-WT CR p = 0.1185
Fig.S3C (WT, PI% head time in NOR)	WT AL: n=6	Normal distribution	Two-way RM ANOVA /Bonferroni post hoc	Diet x Age interaction:	Diet x Age interaction:
	WT CR: n=6			F(9, 90) = 0.5708	ANOVA p = 0.8177
				Diet effect:	Diet effect:
				F(1, 10) = 0.0330	ANOVA p = 0.8595
				Age effect:	Age effect:
				F(4.021, 40.21) = 2.309	ANOVA p = 0.0741
					WT AL -WT CR:
					8W: p > 0.9999
					12W: p > 0.9999
					17W: p > 0.9999
					21W: p > 0.9999
					25W: p > 0.9999
					29W: p > 0.9999
					34W: p > 0.9999
					38W: p > 0.9999
					43W: p > 0.9999
					48W: p > 0.9999
Fig.S3C (Apex1 cKO, PI% head time in NOR)	cKO AL: n=6	Normal distribution	Two-way RM ANOVA /Bonferroni post hoc	Diet x Age interaction:	Diet x Age interaction:
	cKO CR: n=7			F(9, 99) = 1.447	ANOVA p = 0.1785
				Diet effect:	Diet effect:
				F(1, 11) = 4.872	ANOVA p = 0.0495*
				Age effect:	Age effect:
				F(4.124, 45.37) = 1.205	ANOVA p = 0.3218
					Apex1 cKO AL-Apex1 cKO CR:
					8W: p > 0.9999
					12W: p > 0.9999
					17W: p > 0.9999
					21W: p > 0.9999
					25W: p > 0.9999
					29W: p > 0.9999
					34W: p > 0.9999
					38W: p = 0.5732
					43W: p > 0.9999
					48W: p = 0.8161
Fig.S3D (Week 8, PI% head time in NOR)	WT AL: n=6	Normal distribution	Two-way ANOVA /Bonferroni post hoc	Genotype x Diet interaction:	Genotype x Diet interaction:
	WT CR: n=6			F(1, 21) = 0.1611	ANOVA p = 0.6922
	cKO AL: n=6
	cKO CR: n=7			Genotype effect:	Genotype effect:
				F(1, 21) = 2.743	ANOVA p = 0.1126
				Diet effect:	Diet effect:
				F(1, 21) = 0.7727	ANOVA p = 0.3893
					WT AL-cKO AL p > 0.9999
					WT AL-WT CR p > 0.9999
					cKO AL-cKO CR p > 0.9999
					cKO CR-WT CR p = 0.9182
Fig.S3D (Week 48, PI% head time in NOR)	WT AL: n=6	Normal distribution	Two-way ANOVA /Bonferroni post hoc	Genotype x Diet interaction:	Genotype x Diet interaction:
	WT CR: n=6			F(1, 21) = 1.084	ANOVA p = 0.3096
	cKO AL: n=6
	cKO CR: n=7			Genotype effect:	Genotype effect:
				F(1, 21) = 1.024	ANOVA p = 0.3232
				Diet effect:	Diet effect:
				F(1, 21) = 4.830	ANOVA p = 0.0393*
					WT AL-cKO AL p > 0.9999
					WT AL-WT CR p > 0.9999
					cKO AL-cKO CR p = 0.1777
					cKO CR-WT CR p > 0.9999
Fig.S4A (WT, Path efficiency)	WT AL: n=11	Normal distribution	Two-way RM ANOVA /Bonferroni post hoc	Diet x Age interaction:	Diet x Age interaction:
	WT CR: n=11			F(39, 780) = 1.943	ANOVA p = 0.0006***
				Diet effect:	Diet effect:
				F(1, 20) = 1.570	ANOVA p = 0.2246
				Age effect:	Age effect:
				F(12.86, 257.1) = 8.790	ANOVA p < 0.0001***
				Diet effect	WT AL-WT CR:
				F(1, 20) = 0.3862 (8W)	ANOVA p = 0.5413 (8W)
					1: p > 0.9999
					2: p > 0.9999
					3: p > 0.9999
					4: p = 0.4081
				F(1, 20) = 2.544(12W)	ANOVA p = 0.1264 (12W)
					1: p > 0.9999
					2: p = 0.1473
					3: p > 0.9999
					4: p = 0.6342
				F(1, 20) = 2.592 (17W)	ANOVA p = 0.1230 (17W)
					1: p > 0.9999
					2: p = 0.6529
					3: p > 0.9999
					4: p = 0.8707
				F(1, 20) = 0.4652 (21W)	ANOVA p = 0.5030 (21W)
					1: p = 0.9077
					2: p > 0.9999
					3: p > 0.9999
					4: p > 0.9999
				F(1, 20) =11.16 (25W)	ANOVA p = 0.0033 (25W)**
					1: p = 0.2587
					2: p > 0.9999
					3: p = 0.0156*
					4: p = 0.7748
				F(1, 20) = 18.49 (29W)	ANOVA p = 0.0003 (29W)***
					1: p > 0.9999
					2: p > 0.9999
					3: p = 0.0484*
					4: p = 0.0038**
				F(1, 20) = 3.295 (34W)	ANOVA p = 0.0845 (34W)
					1: p = 0.0586
					2: p > 0.9999
					3: p > 0.9999
					4: p = 0.1371
				F(1, 20) = 6.285 (38W)	ANOVA p = 0.0209 (38W)*
					1: p > 0.9999
					2: p = 0.3307
					3: p = 0.2681
					4: p = 0.2023
				F(1, 20) = 0.9032 (43W)	ANOVA p = 0.3533 (43W)
					1: p > 0.9999
					2: p > 0.9999
					3: p > 0.9999
					4: p = 0.1789
				F(1, 20) = 0.2787 (48W)	ANOVA p = 0.6034 (48W)
					1: p > 0.9999
					2: p > 0.9999
					3: p > 0.9999
					4: p > 0.9999
Fig.S4A (Apex1 cKO, Path efficiency)	cKO AL: n=11	Normal distribution	Two-way RM ANOVA /Bonferroni post hoc	Diet x Age interaction:	Diet x Age interaction:
	cKO CR: n=14			F(39, 897) = 1.758	ANOVA p = 0.0032**
				Diet effect:	Diet effect:
				F(1, 23) = 68.58	ANOVA p < 0.0001***
				Age effect:	Age effect
				F(39, 897) = 4.902	ANOVA p < 0.0001***
				Diet effect at each week:	Apex1 cKO AL-Apex1 cKO CR:
				F(1, 23) = 4.695 (8W)	ANOVA p = 0.0408 (8W)
					1: p > 0.9999
					2: p = 0.2379
					3: p = 0.0810
					4: p > 0.9999
				F(1, 23) = 2.481(12W)	ANOVA p = 0.1289 (12W)
					1: p = 0.9556
					2: p > 0.9999
					3: p > 0.9999
					4: p = 0.2162
				F(1, 23) = 3.632 (17W)	ANOVA p = 0.0692 (17W)
					1: p = 0.0004***
					2: p > 0.9999
					3: p > 0.9999
					4: p > 0.9999
				F(1, 23) = 6.678 (21W)	ANOVA p = 0.0166 (21W)*
					1: p > 0.9999
					2: p = 0.2714
					3: p = 0.1703
					4: p = 0.7241
				F(1, 23) = 12.08 (25W)	ANOVA p = 0.0020 (25W)**
					1: p = 0.2682
					2: p = 0.1456
					3: p = 0.0711
					4: p = 0.3660
				F(1, 23) = 21.63 (29W)	ANOVA p = 0.0001 (29W)***
					1: p = 0.7721
					2: p > 0.9999
					3: p = 0.0005***
					4: p = 0.0021**
				F(1, 23) = 36.42 (34W)	ANOVA p < 0.0001 (34W)***
					1: p = 0.0007***
					2: p = 0.0032**
					3: p = 0.0491*
					4: p = 0.0238*
				F(1, 23) = 38.75 (38W)	ANOVA p < 0.0001 (38W)***
					1: p = 0.0172*
					2: p = 0.0654
					3: p = 0.0005***
					4: p = 0.0041**
				F(1, 23) = 24.35 (43W)	ANOVA p < 0.0001 (43W)***
					1: p = 0.0708
					2: p = 0.0697
					3: p = 0.0054**
					4: p = 0.0012**
				F(1,23) = 10.78 (48W)	ANOVA p = 0.0033 (48W)**
					1: p = 0.0082**
					2: p = 0.1976
					3: p > 0.9999
					4: p = 0.2755
Fig.S4B (Week 8, Path efficiency)	WT AL: n=4	Non-normal distribution	Kruskal-Wallis ANOVA /Dunn post hoc	Kruskal-Wallis statistic = 13.41	ANOVA p = 0.0038**
	WT CR: n=4				WT AL-cKO AL p = 0.0047##
	cKO AL: n=4				WT AL-WT CR p > 0.9999
	cKO CR: n=4				cKO AL-cKO CR p = 0.5297
					cKO CR-WT CR p > 0.9999
Fig.S4B (Week 48, Path efficiency)	WT AL: n=4	Normal distribution	Two-way ANOVA /Bonferroni post hoc	Diet x Genotype interaction:	Diet x Genotype interaction:
	WT CR: n=4			F(1, 43) = 7.142	ANOVA p = 0.0106*
	cKO AL: n=4
	cKO CR: n=4			Genotype effect:	Genotype effect:
				F(1, 43) = 25.54	ANOVA p < 0.0001###
				Diet effect:	Diet effect:
				F(1, 43) = 3.695	ANOVA p = 0.0612
					WT AL-cKO AL p < 0.0001###
					WT AL-WT CR p > 0.9999
					cKO AL-cKO CR p = 0.0103*
					cKO CR-WT CR p = 0.5408
Fig.S4C (Week 48, Latency to visible platform)	WT AL: n=11	Normal distribution	Two-way ANOVA /Bonferroni post hoc	Genotype x Diet interaction:	Genotype x Diet interaction:
	WT CR: n=11			F(1, 43) = 0.8510	ANOVA p = 0.3614
	cKO AL: n=11
	cKO CR: n=14			Genotype effect:	Genotype effect:
				F(1, 43) = 0.0103	ANOVA p = 0.9197
				Diet effect:	Diet effect:
				F(1, 43) = 0.5567	ANOVA p = 0.4597
					WT AL-cKO AL p > 0.9999
					WT AL-WT CR p > 0.9999
					cKO AL-cKO CR p > 0.9999
					cKO CR-WT CR p > 0.9999
Fig.S4D (Week 48, Swimming speed)	WT AL: n=11	Normal distribution	Two-way ANOVA /Bonferroni post hoc	Genotype x Diet interaction:	Genotype x Diet interaction:
	WT CR: n=11			F(1, 43) = 1.572	ANOVA p = 0.2167
	cKO AL: n=11
	cKO CR: n=14			Genotype effect:	Genotype effect:
				F(1, 43) = 12.51	ANOVA p = 0.0010###
				Diet effect:	Diet effect:
				F(1, 43) = 12.03	ANOVA p = 0.0012**
					WT AL-cKO AL p = 0.7411
					WT AL-WT CR p = 0.8100
					cKO AL-cKO CR p = 0.0079**
					cKO CR-WT CR p = 0.0068^^
Fig.S4E (Week 48, Latency to platform)	WT AL: n=11	Non-normal distribution	Kruskal-Wallis ANOVA /Dunn post hoc	Kruskal-Wallis statistic = 7.865	ANOVA p = 0.0489*
	WT CR: n=11				WT AL-cKO AL p = 0.3226
	cKO AL: n=11				WT AL-WT CR p > 0.9999
	cKO CR: n=14				cKO AL-cKO CR p = 0.0595
					cKO CR-WT CR p > 0.9999
Fig.S4F (Week 48, Times across the platform)	WT AL: n=11	Normal distribution	Two-way ANOVA /Bonferroni post hoc	Genotype x Diet interaction:	Genotype x Diet interaction:
	WT CR: n=11			F(1, 43) = 7.853	ANOVA p = 0.0076**
	cKO AL: n=11
	cKO CR: n=14			Genotype effect:	Genotype effect:
				F(1, 43) = 2.213	ANOVA p = 0.1441
				Diet effect:	Diet effect:
				F(1, 43) = 14.22	ANOVA p = 0.0005***
					WT AL-cKO AL p = 0.0307#
					WT AL-WT CR p > 0.9999
					cKO AL-cKO CR p = 0.0001***
					cKO CR-WT CR p > 0.9999
Fig.S5D (CA1, NeuN+ cells)	WT AL: n=4	Normal distribution	Two-way ANOVA /Bonferroni post hoc	Diet x Genotype interaction:	Diet x Genotype interaction:
	WT CR: n=4			F(1, 12) = 0.0575	ANOVA p = 0.8145
	cKO AL: n=4
	cKO CR: n=4			Genotype effect:	Genotype effect:
				F(1, 12) = 0.2300	ANOVA p = 0.6401
				Diet effect:	Diet effect:
				F(1, 12) = 0.7732	ANOVA p = 0.3965
					WT AL-cKO AL p > 0.9999
					WT AL-WT CR p > 0.9999
					cKO AL-cKO CR p > 0.9999
					cKO CR-WT CR p > 0.9999
Fig.S5D (CA1, APE+/NeuN+ cells)	WT AL: n=4	Normal distribution	Two-way ANOVA /Bonferroni post hoc	Diet x Genotype interaction:	Diet x Genotype interaction:
	WT CR: n=4			F(1, 12) = 2.038	ANOVA p = 0.1789
	cKO AL: n=4
	cKO CR: n=4			Genotype effect:	Genotype effect:
				F(1, 12) = 170.1	ANOVA p < 0.0001###
				Diet effect:	Diet effect:
				F(1, 12) = 0.0108	ANOVA p = 0.9191
					WT AL-cKO AL p < 0.0001###
					WT AL-WT CR p > 0.9999
					cKO AL-cKO CR p > 0.9999
					cKO CR-WT CR p < 0.0001^^^
Fig.S5D (CA3, NeuN+ cells)	WT AL: n=4	Normal distribution	Two-way ANOVA /Bonferroni post hoc	Diet x Genotype interaction:	Diet x Genotype interaction:
	WT CR: n=4			F(1, 12) = 0.2803	ANOVA p = 0.6062
	cKO AL: n=4
	cKO CR: n=4			Genotype effect:	Genotype effect:
				F(1, 12) = 0.1135	ANOVA p = 0.7420
				Diet effect:	Diet effect:
				F(1, 12) = 0.1135	ANOVA p = 0.7420
					WT AL-cKO AL p > 0.9999
					WT AL-WT CR p > 0.9999
					cKO AL-cKO CR p > 0.9999
					cKO CR-WT CR p > 0.9999
Fig.S5D (CA3, APE+/NeuN+ cells)	WT AL: n=4	Normal distribution	Two-way ANOVA /Bonferroni post hoc	Diet x Genotype interaction:	Diet x Genotype interaction:
	WT CR: n=4			F(1, 12) = 1.057	ANOVA p = 0.3243
	cKO AL: n=4
	cKO CR: n=4			Genotype effect:	Genotype effect:
				F(1, 12) = 37.11	ANOVA p < 0.0001###
				Diet effect:	Diet effect:
				F(1, 12) = 2.120	ANOVA p = 0.1710
					WT AL-cKO AL p = 0.0018##
					WT AL-WT CR p > 0.9999
					cKO AL-cKO CR p = 0.6268
					cKO CR-WT CR p = 0.0227^
Fig.S5D (CTX, NeuN+ cells)	WT AL: n=4	Normal distribution	Two-way ANOVA /Bonferroni post hoc	Diet x Genotype interaction:	Diet x Genotype interaction:
	WT CR: n=4			F(1, 12) = 0.1609	ANOVA p = 0.6953
	cKO AL: n=4
	cKO CR: n=4			Genotype effect:	Genotype effect:
				F(1, 12) = 0.0553	ANOVA p = 0.8180
				Diet effect:	Diet effect:
				F(1, 12) = 0.0553	ANOVA p = 0.8180
					WT AL-cKO AL p > 0.9999
					WT AL-WT CR p > 0.9999
					cKO AL-cKO CR p > 0.9999
					cKO CR-WT CR p > 0.9999
Fig.S5D (CTX, APE+/NeuN+ cells)	WT AL: n=4	Normal distribution	Two-way ANOVA /Bonferroni post hoc	Diet x Genotype interaction:	Diet x Genotype interaction:
	WT CR: n=4			F(1, 12) = 0.1291	ANOVA p = 0.7256
	cKO AL: n=4
	cKO CR: n=4			Genotype effect:	Genotype effect:
				F(1, 12) = 15.43	ANOVA p = 0.0020##
				Diet effect:	Diet effect:
				F(1, 12) = 1.603	ANOVA p = 0.2295
					WT AL-cKO AL p = 0.0626
					WT AL-WT CR p > 0.9999
					cKO AL-cKO CR p > 0.9999
					cKO CR-WT CR p = 0.1604
Fig.S5H (CA1, NeuN+ cells)	WT AL: n=5	Normal distribution	Two-way ANOVA /Bonferroni post hoc	Diet x Genotype interaction:	Diet x Genotype interaction:
	WT CR: n=6			F(1, 20) = 1.109	ANOVA p = 0.3049
	cKO AL: n=8
	cKO CR: n=5			Genotype effect:	Genotype effect:
				F(1, 20) = 0.3315	ANOVA p = 0.5712
				Diet effect:	Diet effect:
				F(1, 20) = 1.319	ANOVA p = 0.2643
					WT AL-cKO AL p > 0.9999
					WT AL-WT CR p = 0.8774
					cKO AL-cKO CR p > 0.9999
					cKO CR-WT CR p > 0.9999
Fig.S5H (CA1, PolB+/NeuN+ cells)	WT AL: n=5	Normal distribution	Two-way ANOVA /Bonferroni post hoc	Diet x Genotype interaction:	Diet x Genotype interaction:
	WT CR: n=6			F(1, 20) = 0.1062	ANOVA p = 0.7479
	cKO AL: n=8
	cKO CR: n=5			Genotype effect:	Genotype effect:
				F(1, 20) = 1.664	ANOVA p = 0.2117
				Diet effect:	Diet effect:
				F(1, 20) = 0.0684	ANOVA p = 0.7964
					WT AL-cKO AL p > 0.9999
					WT AL-WT CR p > 0.9999
					cKO AL-cKO CR p > 0.9999
					cKO CR-WT CR p > 0.9999
Fig.S5H (CA3, NeuN+ cells)	WT AL: n=5	Normal distribution	Two-way ANOVA /Bonferroni post hoc	Diet x Genotype interaction:	Diet x Genotype interaction:
	WT CR: n=6			F(1, 20) = 0.3022	ANOVA p = 0.5886
	cKO AL: n=8
	cKO CR: n=5			Genotype effect:	Genotype effect:
				F(1, 20) = 0.1204	ANOVA p = 0.7322
				Diet effect:	Diet effect:
				F(1, 20) = 1.224	ANOVA p = 0.2817
					WT AL-cKO AL p > 0.9999
					WT AL-WT CR p > 0.9999
					cKO AL-cKO CR p > 0.9999
					cKO CR-WT CR p > 0.9999
Fig.S5H (CA3, PolB+/NeuN+ cells)	WT AL: n=5	Normal distribution	Two-way ANOVA /Bonferroni post hoc	Diet x Genotype interaction:	Diet x Genotype interaction:
	WT CR: n=6			F(1, 20) = 1.500	ANOVA p = 0.2348
	cKO AL: n=8
	cKO CR: n=5			Genotype effect:	Genotype effect:
				F(1, 20) = 0.0890	ANOVA p = 0.7685
				Diet effect:	Diet effect:
				F(1, 20) = 0.0614	ANOVA p = 0.8068
					WT AL-cKO AL p > 0.9999
					WT AL-WT CR p > 0.9999
					cKO AL-cKO CR p > 0.9999
					cKO CR-WT CR p > 0.9999
Fig.S5H (CTX, NeuN+ cells)	WT AL: n=5	Normal distribution	Two-way ANOVA /Bonferroni post hoc	Diet x Genotype interaction:	Diet x Genotype interaction:
	WT CR: n=6			F(1, 20) = 1.267	ANOVA p = 0.2737
	cKO AL: n=8
	cKO CR: n=5			Genotype effect:	Genotype effect:
				F(1, 20) = 0.0161	ANOVA p = 0.9003
				Diet effect:	Diet effect:
				F(1, 20) = 3.578	ANOVA p = 0.0731
					WT AL-cKO AL p > 0.9999
					WT AL-WT CR p > 0.9999
					cKO AL-cKO CR p = 0.2380
					cKO CR-WT CR p > 0.9999
Fig.S5H (CTX, PolB+/NeuN+ cells)	WT AL: n=5	Normal distribution	Two-way ANOVA /Bonferroni post hoc	Diet x Genotype interaction:	Diet x Genotype interaction:
	WT CR: n=6			F(1, 20) = 0.1506	ANOVA p = 0.7021
	cKO AL: n=8
	cKO CR: n=5			Genotype effect:	Genotype effect:
				F(1, 20) = 0.4097	ANOVA p = 0.5294
				Diet effect:	Diet effect:
				F(1, 20) = 1.082	ANOVA p = 0.3107
					WT AL-cKO AL p > 0.9999
					WT AL-WT CR p > 0.9999
					cKO AL-cKO CR p > 0.9999
					cKO CR-WT CR p > 0.9999
Fig.S6B (Week 8, fEPSP)	WT AL: n=10	Normal distribution	Two-way ANOVA /Bonferroni post hoc	Time x Genotype interaction:	Time x Genotype interaction:
	cKO AL: n=8			F(31, 496) = 0.2689	ANOVA p > 0.9999
				Genotype effect:	Genotype effect:
				F(1,16) = 0.9565	ANOVA p = 0.3426
Fig.S6C (Week 48, fEPSP)	WT AL: n=7	Normal distribution	Two-way ANOVA /Bonferroni post hoc	Time x Genotype interaction:	Time x Genotype interaction:
	cKO AL: n=12			F(31, 527) = 4.378	ANOVA p < 0.0001***
				Genotype effect:	Genotype effect:
				F(1,17) = 5.479	ANOVA p = 0.0317*
Fig.S7B (CA1, GAD+ puncta)	WT AL: n=5	Normal distribution	Two-way ANOVA /Bonferroni post hoc	Genotype x Diet interaction:	Genotype x Diet interaction:
	WT CR: n=6			F(1, 18) = 0.1700	ANOVA p = 0.6845
	cKO AL: n=8
	cKO CR: n=5			Genotype effect:	Genotype effect:
				F(1, 18) = 3.880	ANOVA p = 0.0629
				Diet effect:	Diet effect:
				F(1, 20) = 7.209	ANOVA p = 0.0142*
					WT AL-cKO AL p > 0.9999
					WT AL-WT CR p = 0.2764
					cKO AL-cKO CR p = 0.6779
					cKO CR-WT CR p = 0.7051
Fig.S7B (CA3, GAD+ puncta)	WT AL: n=5	Normal distribution	Two-way ANOVA /Bonferroni post hoc	Diet x Genotype interaction:	Diet x Genotype interaction:
	WT CR: n=6			F(1, 20) = 0.6272	ANOVA p = 0.4377
	cKO AL: n=8
	cKO CR: n=5			Genotype effect:	Genotype effect:
				F(1, 20) = 6.086	ANOVA p = 0.0228#
				Diet effect:	Diet effect:
				F(1, 20) = 9.034	ANOVA p = 0.0070**
					WT AL-cKO AL p > 0.9999
					WT AL-WT CR p = 0.1010
					cKO AL-cKO CR p = 0.7322
					cKO CR-WT CR p > 0.2205
Fig.S7B (CTX, GAD+ puncta)	WT AL: n=5	Non-normal distribution	Kruskal-Wallis ANOVA /Dunn post hoc	Kruskal-Wallis statistic = 5.736	ANOVA p = 0.1252
	WT CR: n=6				WT AL-cKO AL p = 0.4506
	WT AL: n=8				WT AL-WT CR p > 0.9999
	WT CR: n=5				cKO AL-cKO CR p = 0.5015
					cKO CR-WT CR p > 0.9999
Fig.S10D (CA1, Iba1+ cells)	WT AL: n=5	Normal distribution	Two-way ANOVA /Bonferroni post hoc	Diet x Genotype interaction:	Diet x Genotype interaction:
	WT CR: n=6			F(1, 20) = 3.386	ANOVA p = 0.0806
	cKO AL: n=8
	cKO CR: n=5			Genotype effect:	Genotype effect:
				F(1, 20) = 3.490	ANOVA p = 0.0765
				Diet effect:	Diet effect:
				F(1, 20) = 0.2701	ANOVA p = 0.6090
					WT AL-cKO AL p = 0.0818
					WT AL-WT CR p > 0.9999
					cKO AL-cKO CR p = 0.6038
					cKO CR-WT CR p > 0.9999
Fig.S10D (CA3, Iba1+ cells)	WT AL: n=5	Normal distribution	Two-way ANOVA /Bonferroni post hoc	Diet x Genotype interaction:	Diet x Genotype interaction:
	WT CR: n=6			F(1, 20) = 0.9044	ANOVA p = 0.3529
	cKO AL: n=8
	cKO CR: n=5			Genotype effect:	Genotype effect:
				F(1, 20) = 1.574	ANOVA p = 0.2241
				Diet effect:	Diet effect:
				F(1, 20) = 0.3213	ANOVA p = 0.5771
					WT AL-cKO AL p = 0.7400
					WT AL-WT CR p > 0.9999
					cKO AL-cKO CR p > 0.9999
					cKO CR-WT CR p > 0.9999
Fig.S10D (CTX, Iba1+ cells)	WT AL: n=5	Normal distribution	Two-way ANOVA /Bonferroni post hoc	Diet x Genotype interaction:	Diet x Genotype interaction:
	WT CR: n=6			F(1, 20) = 0.6854	ANOVA p = 0.4175
	cKO AL: n=8
	cKO CR: n=5			Genotype effect:	Genotype effect:
				F(1, 20) = 1.608	ANOVA p = 0.2193
				Diet effect:	Diet effect:
				F(1, 20) = 0.4815	ANOVA p = 0.4957
					WT AL-cKO AL p = 0.8517
					WT AL-WT CR p > 0.9999
					cKO AL-cKO CR p > 0.9999
					cKO CR-WT CR p > 0.9999
Fig.S10H (CA1, GFAP+ cells)	WT AL: n=5	Normal distribution	Two-way ANOVA /Bonferroni post hoc	Diet x Genotype interaction:	Diet x Genotype interaction:
	WT CR: n=6			F(1, 20) = 16.87	ANOVA p = 0.0005***
	cKO AL: n=8
	cKO CR: n=5			Genotype effect:	Genotype effect:
				F(1, 20) = 22.94	ANOVA p = 0.0001###
				Diet effect:	Diet effect:
				F(1, 20) = 22.27	ANOVA p = 0.0001***
					WT AL-cKO AL p < 0.0001###
					WT AL-WT CR p > 0.9999
					cKO AL-cKO CR p < 0.0001***
					cKO CR-WT CR p > 0.9999
Fig.S10H (CA3, GFAP+ cells)	WT AL: n=5	Normal distribution	Two-way ANOVA /Bonferroni post hoc	Diet x Genotype interaction:	Diet x Genotype interaction:
	WT CR: n=6			F(1, 20) = 30.53	ANOVA p < 0.0001***
	cKO AL: n=8
	cKO CR: n=5			Genotype effect:	Genotype effect:
				F(1, 20) = 27.86	ANOVA p < 0.0001###
				Diet effect:	Diet effect:
				F(1, 20) = 9.566	ANOVA p = 0.0057**
					WT AL-cKO AL p < 0.0001###
					WT AL-WT CR p = 0.6628
					cKO AL-cKO CR p < 0.0001***
					cKO CR-WT CR p > 0.9999
Fig.S10H (CTX, GFAP+ cells)	WT AL: n=5	Normal distribution	Two-way ANOVA /Bonferroni post hoc	Diet x Genotype interaction:	Diet x Genotype interaction:
	WT CR: n=6			F(1, 20) = 0.5026	ANOVA p =0.4866
	cKO AL: n=8
	cKO CR: n=5			Genotype effect:	Genotype effect:
				F(1, 20) = 0.0362	ANOVA p = 0.8511
				Diet effect:	Diet effect:
				F(1, 20) = 1.041	ANOVA p = 0.3198
					WT AL-cKO AL p > 0.9999
					WT AL-WT CR p > 0.9999
					cKO AL-cKO CR p > 0.9999
					cKO CR-WT CR p > 0.9999
Fig. S11A (Body weight)	WT AL: n=11	Normal distribution	Two-way ANOVA /Bonferroni post hoc	Diet-Genotype x Age interaction:	Diet-Genotype x Age interaction:
	WT CR: n=13			F(27, 452) = 11.04	ANOVA p < 0.0001***
	cKO AL: n=11
	cKO CR: n=15			Diet-Genotype effect:	Diet-Genotype effect:
				F(3, 452) = 438.3	ANOVA p < 0.0001***
				Age effect:	Age effect:
				F(9, 452) = 55.23	ANOVA p < 0.0001***
				Diet x Age interaction (WT):	Diet x Age interaction (WT):
				F(9, 220) = 14.69	ANOVA p < 0.0001***
				Diet effect (WT)	Diet effect (WT):
				F(1,220) = 716.7	ANOVA p < 0.0001***
				Age effect (WT)	Age effect (WT):
				F(9,220) = 45.96	ANOVA p < 0.0001***
				Diet x Age interaction (Apex1 cKO):	Diet x Age interaction (Apex1 cKO):
				F(9, 232) = 12.15	ANOVA p < 0.0001***
				Diet effect (WT)	Diet effect (Apex1 cKO):
				F(1,232) = 422.9	ANOVA p < 0.0001***
				Age effect (WT)	Age effect (Apex1 cKO):
				F(9,232) = 13.80	ANOVA p < 0.0001***
				Genotype x Age interaction (Apex1 cKO AL vs. WT AL):	Genotype x Age interaction (Apex1 cKO AL vs. WT AL):
				F(9, 200) = 2.538	ANOVA p = 0.0089**
				Genotype effect (Apex1 cKO AL vs. WT AL):	Genotype effect (Apex1 cKO AL vs. WT AL)t:
				F(1, 200) = 104.7	ANOVA p < 0.0001###
				Age effect (Apex1 cKO AL vs. WT AL):	Age effect (Apex1 cKO AL vs. WT AL):
				F(9, 200) = 50.55	ANOVA p < 0.0001***
					8W:
					WT AL-cKO AL p > 0.9999
					WT AL-WT CR p > 0.9999
					cKO AL-cKO CR p > 0.9999
					cKO CR-WT CR p > 0.9999
					12W:
					WT AL-cKO AL p = 0.3973
					WT AL-WT CR p < 0.0001***
					cKO AL-cKO CR p = 0.1041
					cKO CR-WT CR p > 0.9999
					17W:
					WT AL-cKO AL p = 0.0108#
					WT AL-WT CR p < 0.0001***
					cKO AL-cKO CR p < 0.0001***
					cKO CR-WT CR p > 0.9999
					21W:
					WT AL-cKO AL p = 0.0025##
					WT AL-WT CR p < 0.0001***
					cKO AL-cKO CR p = 0.0005***
					cKO CR-WT CR p > 0.9999
					25W:
					WT AL-cKO AL p < 0.0001###
					WT AL-WT CR p < 0.0001***
					cKO AL-cKO CR p < 0.0001***
					cKO CR-WT CR p > 0.9999
					29W:
					WT AL-cKO AL p < 0.0001###
					WT AL-WT CR p < 0.0001***
					cKO AL-cKO CR p < 0.0001***
					cKO CR-WT CR p > 0.0445^
					34W:
					WT AL-cKO AL p = 0.0003###
					WT AL-WT CR p < 0.0001***
					cKO AL-cKO CR p < 0.0001***
					cKO CR-WT CR p < 0.0001^^^
					38W:
					WT AL-cKO AL p < 0.0001###
					WT AL-WT CR p < 0.0001***
					cKO AL-cKO CR p < 0.0001***
					cKO CR-WT CR p = 0.0203^
					43W:
					WT AL-cKO AL p < 0.0001###
					WT AL-WT CR p < 0.0001***
					cKO AL-cKO CR p < 0.0001***
					cKO CR-WT CR p = 0.1572
					48W:
					WT AL-cKO AL p < 0.0001###
					WT AL-WT CR p < 0.0001***
					cKO AL-cKO CR p < 0.0001***
					cKO CR-WT CR p = 0.0019^^
Fig.S11B (Blood glucose)	WT AL: n=11	Normal distribution	Two-way ANOVA /Bonferroni post hoc	F(1, 32) = 2.102	ANOVA p = 0.1568
	WT CR: n=5				WT AL-cKO AL p = 0.0238#
	cKO AL: n=7				WT AL-WT CR p = 0.0008***
	cKO CR: n=13				cKO AL-cKO CR p = 0.0557
					cKO CR-WT CR p > 0.9999
Fig.S11C (Body weight vs. Blood glucose)	WT AL: n=11	Normal distribution	Pearson correlation analysis	r = 0.8009	p < 0.0001****
	WT CR: n=5
	cKO AL: n=7
	cKO CR: n=13
Fig.S11D (Brain weight)	WT AL: n=8	Normal distribution	Two-way ANOVA /Bonferroni post hoc	Diet x Genotype interaction:	Diet x Genotype interaction:
	WT CR: n=5			F(1, 19) = 0.7542	ANOVA p = 0.3960
	cKO AL: n=5
	cKO CR: n=5			Genotype effect:	Genotype effect:
				F(1, 19) = 3.084	ANOVA p = 0.0952
				Diet effect:	Diet effect:
				F(1, 19) = 1.386	ANOVA p = 0.2536
					WT AL-cKO AL p = 0.8583
					WT AL-WT CR p > 0.9999
					cKO AL-cKO CR p = 0.5599
					cKO CR-WT CR p > 0.9999
Fig.S11D (Liver weight)	WT AL: n=8	Normal distribution	Two-way ANOVA /Bonferroni post hoc	Diet x Genotype interaction:	Diet x Genotype interaction:
	WT CR: n=5			F(1, 19) = 2.104	ANOVA p = 0.1632
	cKO AL: n=5
	cKO CR: n=5			Genotype effect:	Genotype effect:
				F(1, 19) = 37.29	ANOVA p = 0.0007###
				Diet effect:	Diet effect:
				F(1, 19) = 16.29	ANOVA p < 0.0001***
					WT AL-cKO AL p = 0.4114
					WT AL-WT CR p = 0.0151*
					cKO AL-cKO CR p = 0.0004***
					cKO CR-WT CR p = 0.0093^^
Fig.S10D (Kidney weight)	WT AL: n=8	Normal distribution	Two-way ANOVA /Bonferroni post hoc	Diet x Genotype interaction:	Diet x Genotype interaction:
	WT CR: n=5			F(1, 19) = 23.65	ANOVA p = 0.0001***
	cKO AL: n=5
	cKO CR: n=5			Genotype effect:	Genotype effect:
				F(1, 19) = 215.4	ANOVA p < 0.0001###
				Diet effect:	Diet effect:
				F(1, 19) = 37.68	ANOVA p < 0.0001***
					WT AL-cKO AL p < 0.0001###
					WT AL-WT CR p > 0.9999
					cKO AL-cKO CR p < 0.0001***
					cKO CR-WT CR p < 0.0001^^^
Fig.S11D (Spleen weight)	WT AL: n=8	Normal distribution	Two-way ANOVA /Bonferroni post hoc	Diet x Genotype interaction:	Diet x Genotype interaction:
	WT CR: n=5			F(1, 19) = 0.7584	ANOVA p = 0.3947
	cKO AL: n=5
	cKO CR: n=5			Genotype effect:	Genotype effect:
				F(1, 19) = 2.651	ANOVA p = 0.1200
				Diet effect:	Diet effect:
				F(1, 19) = 53.40	ANOVA p < 0.0001***
					WT AL-cKO AL p = 0.4652
					WT AL-WT CR p = 0.0007***
					cKO AL-cKO CR p = 0.0002***
					cKO CR-WT CR p > 0.9999
Fig.S11E (Brain weight /Body weight%)	WT AL: n=8	Normal distribution	Two-way ANOVA /Bonferroni post hoc	Diet x Genotype interaction:	Diet x Genotype interaction:
	WT CR: n=5			F(1, 19) = 2.528	ANOVA p = 0.1283
	cKO AL: n=5
	cKO CR: n=5			Genotype effect:	Genotype effect:
				F(1, 19) = 3.164	ANOVA p = 0.0913
				Diet effect:	Diet effect:
				F(1, 19) = 61.50	ANOVA p < 0.0001***
					WT AL-cKO AL p > 0.9999
					WT AL-WT CR p = 0.0010**
					cKO AL-cKO CR p < 0.0001***
					cKO CR-WT CR p = 0.2113
Fig.S11E (Liver weight/ Body weight%)	WT AL: n=8	Normal distribution	Two-way ANOVA /Bonferroni post hoc	Diet x Genotype interaction:	Diet x Genotype interaction:
	WT CR: n=5			F(1, 19) = 2.644	ANOVA p = 0.1204
	cKO AL: n=5
	cKO CR: n=5			Genotype effect:	Genotype effect:
				F(1, 19) = 10.39	ANOVA p = 0.0045##
				Diet effect:	Diet effect:
				F(1, 19) = 8.034	ANOVA p = 0.0106*
					WT AL-cKO AL p > 0.9999
					WT AL-WT CR p > 0.9999
					cKO AL-cKO CR p = 0.0439*
					cKO CR-WT CR p = 0.0245^
Fig.S11E (Kidney weight/ Body weight%)	WT AL: n=8	Normal distribution	Two-way ANOVA /Bonferroni post hoc	Diet x Genotype interaction:	Diet x Genotype interaction:
	WT CR: n=5			F(1, 19) = 32.00	ANOVA p < 0.0001****
	cKO AL: n=5
	cKO CR: n=5			Genotype effect:	Genotype effect:
				F(1, 19) = 144.8	ANOVA p < 0.0001###
				Diet effect:	Diet effect:
				F(1, 19) = 0.9053	ANOVA p = 0.3533
					WT AL-cKO AL p = 0.0008###
					WT AL-WT CR p = 0.0139*
					cKO AL-cKO CR p = 0.0017**
					cKO CR-WT CR p < 0.0001^^^
Fig.S11E (Spleen weight/ Body weight%)	WT AL: n=8	Normal distribution	Two-way ANOVA /Bonferroni post hoc	Diet x Genotype interaction:	Diet x Genotype interaction:
	WT CR: n=5			F(1, 19) = 0.2477	ANOVA p = 0.6244
	cKO AL: n=5
	cKO CR: n=5			Genotype effect:	Genotype effect:
				F(1, 19) = 7.175	ANOVA p = 0.0149#
				Diet effect:	Diet effect:
				F(1, 19) = 20.92	ANOVA p = 0.0002***
					WT AL-cKO AL p = 0.1705
					WT AL-WT CR p = 0.0400*
					cKO AL-cKO CR p = 0.0175*
					cKO CR-WT CR p = 0.9507
