# Supplementary material for: Caloric restriction decelerates premature aging and cognitive decline in mice with deficient DNA repair
Source: Commun Biol. 2026 May 8;9:960. doi: 10.1038/s42003-026-10182-3 (PMC13369994; doi:10.1038/s42003-026-10182-3)
Supplement: Supplementary file 7 — Supplementary Data 4 [file 42003_2026_10182_MOESM7_ESM.xlsx]

## Sheet: Fig.1D-G S1A-C S3A-B open field
	distance traveled	WT AL (n=11)													WT CR (n=11)													cKO AL (n=7)									cKO CR (n=8)
	week	1	2	3	4	5	6	7	8	9	10	11	mean	SD	1	2	3	4	5	6	7	8	9	10	11	mean	SD	1	2	3	4	5	6	7	mean	SD	1	2	3	4	5	6	7	8	mean	SD
	8	23.694	38.095	28.29	43.77	46.145	43.542	37.53	46.032	55.655	43.329	33.785	39.9879	8.99127	63.087	35.869	45.061	34.907	55.772	46.004	38.587	41.288	45.351	51.411	55.235	46.5975	8.95682	32.797	43.777	44.477	49.699	69.284	40.095	34.755	44.9834	12.1894	40.064	71.427	43.298	47.646	66.45	73.104	87.314	69.054	62.2946	16.7282
	12	23.37	16.543	29.296	26.513	23.57	25.239	41.48	16.434	30.695	29.501	35.159	27.0727	7.42045	32.144	36.97	53.197	25.176	52.006	29.835	25.351	36.297	43.779	39.599	40.189	37.6857	9.46651	19.244	29.234	36.906	24.106	31.436	45.101	53.888	34.2736	12.0527	75.977	84.34	65.525	55.91	36.279	60.248	35.705	25.101	54.8856	20.8965
	17	20.156	31.495	33.545	30.651	37.934	33.881	48.775	20.691	29.973	22.013	28.052	30.6515	8.31996	38.255	55.317	50.618	33.688	45.6	36.66	27.293	27.981	39.36	27.754	35.048	37.9613	9.31587	19.336	20.934	40.924	43.192	49.692	26.308	48.053	35.4913	12.9455	47.554	53.665	42.077	68.494	74.248	37.464	98.641	64.79	60.8666	20.0334
	21	22.669	73.993	35.924	34.273	37.34	36.326	43.597	23.79	65.27	31.293	17.072	38.3225	17.3514	58.048	33.234	60.119	36.26	30.992	30.78	28.609	25.672	36.997	37.629	43.016	38.3051	11.3296	21.206	37.102	37.551	16.701	19.223	22.741	19.882	24.9151	8.67827	39.766	39.641	75.453	89.447	35.11	83.935	48.256	29.792	55.175	23.864
	25	40.974	38.369	26.359	27.079	25.323	15.7	26.159	31.769	32.955	20.704	21.957	27.9407	7.54782	39.35	42.964	37.879	37.759	41.572	35.422	29.787	31.913	32.296	37.152	41.297	37.0355	4.29348	17.315	40.393	33.539	30.994	25.731	31.767	24.544	29.1833	7.40362	67.97	71.766	47.923	35.502	63.66	59.414	88.562	48.086	60.3604	16.5547
	29	20.688	37.915	22.416	36.602	21.721	49.738	36.673	38.311	15.739	29.7	24.176	30.3345	10.2876	48.171	34.235	37.5	42.343	41.393	28.406	18.855	18.456	35.805	26.995	16.629	31.708	10.6581	18.207	32.098	16.078	35.301	32.791	30.349	33.614	28.3483	7.82384	40.883	56.542	34.302	29.826	64.477	61.879	43.258	71.171	50.2922	15.2269
	34	11.278	18.356	19.991	23.449	32.845	63.687	13.935	42.924	16.247	21.775	24.781	26.2971	15.2657	70.258	27.4	28.766	35.546	33.485	18.958	14.058	20.273	27.959	26.62	21.959	29.5711	14.9024	29.281	24.022	42.684	54.577	18.274	16.296	39.607	32.1059	14.0696	38.238	27.542	88.664	23.06	31.891	24.215	74.536	23.331	41.4346	25.586
	38	58.015	39.094	14.793	36.394	37.311	25.849	17.987	30.78	9.64	13.542	9.055	26.5873	15.3338	32.31	26.323	33.181	45.144	37.334	24.87	19.483	19.614	24.181	29.969	18.15	28.2326	8.34758	47.505	11.325	29.784	29.503	24.43	38.699	30.387	30.2333	11.269	57.286	53.668	26.48	51.567	48.189	44.201	84.49	58.943	53.103	16.2639
	43	23.904	28.564	17.183	25.04	11.375	30.113	13.026	20.95	18.022	14.189	23.225	20.5083	6.27186	16.54	23.265	13.436	17.699	21.854	42.701	17.932	15.328	43.61	35.624	24.457	24.7678	10.8961	19.638	23.572	28.095	29.644	33.337	29.226	18.483	25.9993	5.5495	64.06	71.726	37.437	44.79	37.365	59.104	21.633	94.743	53.8573	23.2526
	48	8.156	10.431	11.957	19.206	12.786	39.489	47.551	13.021	30.867	12.887	8.571	19.5384	13.5416	33.867	30.333	44.671	31.945	35.086	22.138	21.837	20.993	35.326	25.826	28.375	30.0361	7.1968	23.527	12.284	26.663	20.565	48.65	15.499	29.223	25.2016	11.9265	49.041	37.83	22.72	23.626	59.032	54.744	40.638	89.034	47.0831	21.5013
	time in the corner	WT AL (n=11)													WT CR (n=11)													cKO AL (n=7)									cKO CR (n=8)
	week	1	2	3	4	5	6	7	8	9	10	11	mean	SD	1	2	3	4	5	6	7	8	9	10	11	mean	SD	1	2	3	4	5	6	7	mean	SD	1	2	3	4	5	6	7	8	mean	SD
	8	408.8	216.8	341.4	302.3	227.1	230	380	392.4	316.6	287.9	277.7	307.364	67.7893	204.9	182.2	284.9	238.7	224.5	266.3	260.6	255.6	417.3	247.6	313.6	263.291	62.5564	369.2	297.4	423	285.1	312	198.9	318.6	314.886	69.8886	360.1	365.7	304.5	277.1	213.8	348.9	262.8	348.4	310.163	55.026
	12	430.3	305.8	430.8	124.2	257.9	282	353.9	377.2	301.3	504.3	481.7	349.945	111.042	256.9	331.3	437.7	294.9	274	133.8	239.3	315.1	278.4	202.2	424.7	289.845	88.5905	258.7	335.7	561.8	527.9	385	303.4	356.1	389.8	113.573	426.3	324.4	386.3	235.9	408.2	152.9	279.6	135.1	293.588	112.585
	17	197	222.3	304.2	131.3	107.8	179.9	281.1	335.5	317.3	510.7	503.1	280.927	134.182	205.6	238.2	137.8	156	120.5	191.5	420	312.6	243.8	502.8	543.7	279.318	147.41	433	402.2	458.4	510	374.1	458.1	388.1	431.986	47.6635	375.9	303.7	510.7	352.8	384.2	452.9	321.8	282	373	77.0826
	21	388.2	229	210	317.8	175.9	358.5	228.6	347.8	203.9	502.4	512.8	315.9	118.384	237.1	240.1	299.7	303.9	303.1	245.4	345.8	339.6	329.8	551.8	311.9	318.927	86.4341	444.5	327.2	267.1	533.6	325.9	318.8	447	380.586	95.2596	358.8	470.7	492.3	388.4	444.7	360.9	404	515.4	429.4	60.1129
	25	439	300.4	171.3	66.1	280.6	448.7	306.5	140.4	314.8	530.2	279.3	297.936	138.632	314.2	130.4	83.9	394.9	299.8	183.2	351.4	292	367.6	493.2	400.7	301.027	123.711	537.3	461.4	484.7	469.6	334.7	558.7	552.3	485.529	77.5442	245.7	127.5	172.3	217.2	207.6	151.2	105.4	136.3	170.4	49.0548
	29	404	214	125	150.1	417.2	83.2	115.8	405.3	308	373.7	217.8	255.827	129.558	252.5	151.2	184.8	154.3	269.3	160.2	142.7	213.7	217.9	307.1	572.6	238.755	123.051	535.2	383.2	558.5	500.2	410.6	534.7	529.2	493.086	68.335	213.8	417.6	283	281.2	209.9	278.8	172.2	265.5	265.25	74.0007
	34	537.7	322.4	546.2	302.3	489.6	283.8	474	344.6	538.1	531.3	534.2	445.836	108.254	229.7	359.7	156.5	258.8	381.5	200.1	206.7	113.8	434.6	348.4	488.6	288.945	120.615	514.9	535	553.1	565.8	486.5	556	475.5	526.686	35.4257	107.6	268.6	184.6	441.7	153.2	262	416.5	186.2	252.55	121.246
	38	240.4	280.8	553.5	241.9	286.2	283.1	449.3	360	526.2	493.7	590.9	391.455	133.877	420.5	153.2	314.1	111	312.7	312.6	279.6	305.5	431.8	341.5	500.3	316.618	113.548	459.2	535.1	552.2	521.3	489.2	559.9	563.6	525.786	39.0949	304.4	377.1	503	311	388	331.4	323.2	261.6	349.962	73.7433
	43	563.6	495.3	197.4	218	533.3	217.3	325.4	350.9	350	389.1	485.2	375.045	131.213	320.9	318.4	84.9	346.8	322.7	346.1	197.1	473.6	431.9	348.1	518.9	337.218	120.412	321.7	580.9	567.2	517.2	557.6	395.6	584.7	503.557	103.642	300.7	390.6	284.4	271.5	229.4	366.5	226.5	206.9	284.562	66.3695
	48	564.8	541.2	417.4	469.8	349	475.2	296.8	471.8	453.7	585.1	412.4	457.927	87.5905	154.5	297.9	253.7	452.3	269.8	315.6	437.6	357.3	341.1	394.9	482.5	341.564	97.4088	465.9	498.6	531.7	542.1	419	458.2	509.2	489.243	43.8272	423.2	414	456.3	268	278.8	328.5	347.6	171.4	335.975	95.1238
	time in the center	WT AL (n=11)													WT CR (n=11)													cKO AL (n=7)									cKO CR (n=8)
	week	1	2	3	4	5	6	7	8	9	10	11	mean	SD	1	2	3	4	5	6	7	8	9	10	11	mean	SD	1	2	3	4	5	6	7	mean	SD	1	2	3	4	5	6	7	8	mean	SD
	8	13.1	17.9	22.2	44.5	38.8	23.8	36.9	9.5	10.4	26.7	44	26.1636	13.0996	24.3	17.9	66.9	29.2	39.2	26.6	22	16.8	1.1	24.8	12	25.5273	16.8576	7.3	15.3	12	22.7	15.1	16	25.5	16.2714	6.1592	22.6	49.4	23.2	41.6	40.8	51.1	47.3	14.9	36.3625	14.0266
	12	2.7	7.1	9.2	52.5	14.9	15.4	10.5	44.4	4.6	3.4	3.2	15.2636	17.0867	37.9	22	11.5	9.6	16.8	15.8	9.8	25.1	6.7	21.2	7.9	16.7545	9.3361	12.2	16.6	0	4.6	8.2	10.1	19.1	10.1143	6.62732	18.1	27.2	17.9	8.6	6	9.1	21.9	16.5	15.6625	7.27008
	17	2.1	12.9	7.3	23.2	22.8	5.9	15.3	3	14.3	1	1.2	9.90909	8.28812	11.3	18.3	55.9	12.5	32.1	34.6	20.2	54	26.2	1.8	2.4	24.4818	18.4329	7.5	0.8	4.3	8.3	4.7	11.6	16.8	7.71429	5.26923	13.4	15.7	3.8	7.7	9.2	4.9	14.3	10.9	9.9875	4.37082
	21	2.1	35.3	12.9	19.6	9.8	7.8	12.8	2.7	15.6	4.1	0.6	11.2091	10.0376	27	16.7	51.8	11.7	18.8	11.1	14.5	14.9	2.1	2.5	49.6	20.0636	16.6724	6.4	16.2	16.8	2.9	6.3	2.3	2.8	7.67143	6.25719	10.3	18.7	13.3	27.3	10	20.7	16.6	6.1	15.375	6.84622
	25	0	26.1	10.4	62.1	5.4	3.4	1.4	4.6	5.3	0.9	3.3	11.1727	18.3747	20.5	13.8	55.5	11.2	15	72.1	29.4	27.4	14.1	18.4	4.3	25.6091	20.4858	0	3.8	31.4	0.6	2.9	2.8	1.7	6.17143	11.2049	25	20.5	37	6	14.3	6.7	36.5	8.8	19.35	12.6148
	29	0.8	11.7	29.3	41.5	15.3	21.5	36.7	3.4	17.4	2.5	16.1	17.8364	13.5712	29.5	34	22	28.7	13.7	23.3	39.3	15.5	57.8	7.7	0	24.6818	15.9633	1.1	5.9	2	2	3.3	4.5	9.7	4.07143	2.97809	19.8	7.3	11.9	3.6	14	23.5	23.6	19.5	15.4	7.4458
	34	0.2	8.7	2.9	28	16.5	12.1	2.4	14.4	4.6	2.9	3.4	8.73636	8.37547	7	23.7	29.7	12.2	2.2	41.9	14.7	57.7	15.5	3.1	4.3	19.2727	17.6918	4	9.3	4	2.4	6.4	2.2	7.7	5.14286	2.71407	17.1	12.2	18.4	7.1	10.8	12.8	10.1	38.4	15.8625	9.81485
	38	86.7	12.5	0.8	20.7	35.6	16.2	9	11.5	2.9	1.7	0	17.9636	25.1138	10.1	17.3	12	27.1	19.4	49.1	72.4	37.2	4.2	43.2	7	27.1818	21.2085	4.4	4.1	9.3	0.4	0.8	2.4	4.8	3.74286	3.00547	18.2	8.1	2.2	4.2	34.5	11.2	6.8	4.2	11.175	10.6895
	43	1	10.2	25.5	8.3	1.2	28.2	2.9	41.7	5.2	2.4	1.7	11.6636	13.8109	5	21.8	81	33.5	26.8	30.7	62.8	6.4	16.7	48.9	5.6	30.8364	24.639	9.5	0	4.3	0.6	4.1	7.3	2.7	4.07143	3.42672	21.7	7.7	11.8	31.2	64.7	9.3	24.6	18.6	23.7	18.4121
	48	2.8	0.8	0.6	9.3	22	6.4	17.9	0.7	2.7	3.3	0	6.04545	7.46557	14.6	40.6	39.8	10.3	21.5	26.5	17.7	34.7	30.8	39.7	12.5	26.2455	11.5648	1.3	0.7	5.3	3.1	6.4	17.6	0.2	4.94286	6.05003	6.1	16.6	6.9	0.8	14.4	2.4	15.3	14.8	9.6625	6.32861

## Sheet: Fig.1J-K S1D-E S3C-D NOR
	preference index (head entry)	WT AL (n=6)								WT CR (n=6)								cKO AL (n=6)								cKO CR (n=7)
	week	1	2	3	4	5	6	mean	SD	1	2	3	4	5	6	mean	SD	1	2	3	4	5	6	mean	SD	1	2	3	4	5	6	7	mean	SD
	8	56.45	48.28	70.83	55.56	65.96	75	62.0133	10.229	43.9	38.64	54.84	64	40	87.5	54.8133	18.7239	86.96	81.82	35	51.11	75.76	51.72	63.7283	20.6907	74.07	67.5	55	37.5	57.75	53.66	51.02	56.6429	11.779
	12	43.75	38	44.74	76.09	71.43	73.33	57.89	17.4438	90	45.45	76.67	79.17	57.14	100	74.7383	20.3074	31.25	25	75	37.5	48.39	54.55	45.2817	18.1523	64.36	66.67	42.86	39.47	100	68.57	83.72	66.5214	21.2804
	17	61.76	50	67.74	100	50	100	71.5833	23.0563	64.52	68.18	68.29	63.33	70.59	71.43	67.7233	3.22644	38.46	40	50	63.64	61.9	53.57	51.2617	10.621	77.11	58.82	50	55.56	37.74	54.55	100	61.9686	20.4611
	21	61.7	63.64	63.89	62.5	83.33	42.86	62.9867	12.8224	56.25	33.33	64.71	45.83	50	90.91	56.8383	19.7169	75	80	53.85	81.82	52	75	69.6117	13.2184	70.83	50	48.94	58.06	80	66.67	56	61.5	11.4609
	25	59.09	41.67	61.11	100	55.56	42.5	59.9883	21.2792	40.63	37.5	50	60	65.38	70.59	54.0167	13.474	75	42.86	47.62	54.17	56.52	66.67	57.14	11.9462	66.67	60	69.23	51.85	33.33	33.33	66.67	54.44	15.5283
	29	67.5	80.33	71.43	71.74	64.62	58.82	69.0733	7.30501	85.71	80	65	58.33	66.67	84.38	73.3483	11.4769	67.86	75	25	100	42.86	76.92	64.6067	26.7003	69.23	61.54	100	47.22	38.89	80.43	100	71.0443	24.0141
	34	70.83	52.94	60.61	80.95	76.92	16.67	59.82	23.5372	65.22	68.75	57.69	70.59	80	70.73	68.83	7.32959	76	90.91	46.15	62.07	66.67	63.64	67.5733	14.9743	66.67	59.38	100	47.22	38.89	80.43	100	70.37	24.2159
	38	50	74.36	47.62	98.21	45.61	70.97	64.4617	20.6274	47.06	67.44	59.26	76.92	85.71	70	67.7317	13.5053	25	9.09	85.71	50	72.73	63.64	51.0283	29.2239	76	72.41	65.38	71.43	54.84	82.35	100	74.63	14.1273
	43	66.67	76.92	63.04	100	100	86.67	82.2167	16.0613	55.17	56	94.12	78.57	68.18	78	71.6733	14.9777	37.5	76.92	50	50	37.5	60	51.9867	14.9232	76	87.8	65.79	34.88	83.33	65.85	44.26	65.4157	19.6398
	48	50	61.54	65.71	69.23	71.11	50	61.265	9.31664	75.68	50	76.71	83.33	64.1	82.64	72.0767	12.835	33.33	0	25	63.64	50	22.22	32.365	22.337	62.5	75.68	58.82	75.38	64.71	50	55	63.1557	9.7256
	preference index (time)	WT AL (n=6)								WT CR (n=6)								cKO AL (n=6)								cKO CR (n=7)
	week	1	2	3	4	5	6	mean	SD	1	2	3	4	5	6	mean	SD	1	2	3	4	5	6	mean	SD	1	2	3	4	5	6	7	mean	SD
	8	66.67	59.81	77.86	82.73	72.51	69.64	71.5367	8.13657	62.67	55.56	67.95	88.16	35.29	96.46	67.6817	22.2212	55.95	0	48.15	77.32	82.5	24.68	48.1	31.4989	62.27	76.89	59.47	50	60.08	59.75	68.93	62.4843	8.43917
	12	65.03	28.91	65.95	86.05	97.08	72.78	69.3	23.3461	97.51	46.19	84.1	87.81	66.15	100	80.2933	20.5856	36.42	21.25	76.32	44.74	82.88	69.06	55.1117	24.5723	73.53	71.79	26.19	39.2	100	77.39	86.52	67.8029	26.0683
	17	46.91	60.85	83.42	100	51.55	100	73.7883	23.88	73.38	64	78.96	70.53	74.03	82.18	73.8467	6.38434	73.98	48.56	42.66	71.29	82.42	64.08	63.8317	15.3991	83.53	80.4	64.38	67.9	56.91	88.63	100	77.3929	15.0724
	21	79.41	63.3	80.99	63.04	88.08	48.92	70.6233	14.6395	70.19	35.91	63.48	63.95	30.43	94.04	59.6667	23.4278	86.71	78.01	61.95	86.35	73.06	90.48	79.4267	10.6877	82.09	71.29	50.96	45.9	94.76	26.83	69.71	63.0771	23.2109
	25	59.79	61.27	67.33	100	59.04	52.7	66.6883	16.9776	34.04	63.75	72.89	68	52.01	89.22	63.3183	18.8134	81.32	81.52	61.03	57.36	44.98	80.13	67.7233	15.4829	81.28	77.05	80.12	72.61	8	37.5	85.19	63.1071	29.1106
	29	84.63	95.79	81.82	83.73	78.49	77.78	83.7067	6.52317	91.26	92.11	70.54	52.79	80.89	94.84	80.405	16.2687	68.12	71.53	11.54	100	26.09	86.93	60.7017	34.697	80.85	88.81	100	69.07	38.01	84.92	100	80.2371	21.5437
	34	89.35	69.42	68.26	88.89	91.44	68.72	79.3467	11.5911	70.37	57.04	77.02	87.1	82.46	86.25	76.7067	11.4824	83.25	97.8	81.46	81.09	68.24	57.8	78.2733	13.7402	73.41	74.22	100	69.07	38.01	84.92	100	77.09	21.3088
	38	64.17	80.4	65.87	99.4	62.75	90.53	77.1867	15.4125	51.02	91.2	63.83	92.46	91.98	70.79	76.88	17.6178	11.9	25.53	86.44	47.52	80.77	68.63	53.465	30.3521	82.05	87.6	84.92	74.88	73.12	84.82	100	83.9129	8.90484
	43	71.82	89.13	76.17	100	100	95.54	88.7767	12.2004	65.57	64.91	98.5	84.59	95.45	88.7	82.9533	14.5692	17.14	77.33	52.14	49.16	37.23	90.24	53.8733	26.5492	76.54	96.02	71.03	19.96	69.57	76.76	51.31	65.8843	24.1575
	48	35	83.08	63.26	89.63	89.63	35.85	66.075	25.6358	82.03	53.54	77.48	91.47	76.18	76.51	76.2017	12.509	55.95	0	48.15	77.32	82.5	24.68	48.1	31.4989	69.36	95.36	61.48	76.69	77.45	64.16	90.72	76.46	12.8302

## Sheet: Fig.2 S2 S4 MWM
	latency to escape		WT AL (n=11)													WT CR (n=11)													cKO AL (n=11)													cKO CR (n=14)
	week	day	1	2	3	4	5	6	7	8	9	10	11	mean	SD	1	2	3	4	5	6	7	8	9	10	11	mean	SD	1	2	3	4	5	6	7	8	9	10	11	mean	SD	1	2	3	4	5	6	7	8
	8	1	38.83	39.2	40.47	35.27	51.23	60	22.77	26.63	48.3	25.1	60	40.7091	13.0833	50.2	60	49.9	56.5	60	46.3	24.6	48.6	42.6	48.7	28.2	46.8727	11.5205	48.2	17.2	28.8	60	59.23	60	42.7	52.3	60	50.6	51.5	48.23	13.93	46.77	19.3	47.63	44.8	31.8	58.8	60	42.03
	8	2	60	25.73	42.97	42.07	14	39.53	54.6	17.33	60	35.03	52.47	40.3391	16.1214	50.2	20.3	48.2	58.7	22.5	55.8	32.8	17.2	28.1	31.6	8.7	34.0091	16.8336	37	35.7	51.3	13.9	51.3	29.8	19.37	19.57	45.2	44.3	60	37.04	15.0341	31.53	47	55.67	11.33	30.43	22.53	35.13	18.93
	8	3	27.57	12.4	44.33	17.67	17.13	12.57	41.97	47.87	29.13	55.03	22.63	29.8455	15.1209	35.5	14.3	59.1	42.8	42.1	53.5	30.4	13.1	14.7	23	16.8	31.3909	16.4556	33.4	27.83	17.43	12.07	21.23	36.2	47.5	30.9	29.8	60	51.2	33.4145	14.6267	31.5	31.03	30.37	10.47	55.97	42.1	39.53	18.53
	8	4	13.53	38.17	17.03	15.17	7.17	9.47	11.1	13.1	9.17	15.67	29.13	16.2464	9.33208	11.3	7.3	55.2	60	22.4	10.9	5.8	18.2	20.3	7	9.5	20.7182	19.087	5.3	43.4	26.7	9.7	53.43	28.9	7.8	31.8	42.8	29.4	14.1	26.6664	15.9801	25.87	20.37	21.93	22.07	10.9	32.73	47.47	15.87
	12	1	13.87	32.2	26.67	20.4	13.33	17.93	28.57	27	39.43	26.73	28.37	24.9545	7.90656	12.07	15.47	16.97	13.43	16.87	60	22.47	36.73	25.57	27.73	18.07	24.1255	13.9242	15.3	60	57.17	30.93	60	22.4	51.07	42.4	13.5	36.2	16.33	36.8455	18.4194	46.2	33.1	55.2	45.8	56.3	56.6	5.3	11.23
	12	2	33.57	44.07	33.97	20.37	16.67	31.9	18.43	8.63	23.13	18.03	14.47	23.9309	10.5714	16.73	19.43	14.23	15.23	14.97	10.93	15.5	12.67	23.17	14.83	9.13	15.1655	3.82677	43.77	36.47	17.93	9.97	60	17.07	22.9	60	49.7	36.67	10.83	33.21	18.6619	56.3	23.3	60	59.4	60	55.5	27.5	13.9
	12	3	6.47	25.83	19.5	15.07	8.13	20.4	5.57	26	6.9	28.97	21.33	16.7427	8.74081	36.5	14.53	8.77	15.9	11.97	9.73	7.9	13.57	12.17	9.17	9.1	13.5736	8.03698	47.47	60	12.37	7.07	60	16.4	43.3	26.4	45.6	17.1	38.73	34.04	19.0343	37.9	38.3	18.9	60	40.9	41.4	17.87	29.4
	12	4	11.2	6.2	10.6	17.2	11.17	7.63	15.13	20.57	8.97	14.3	18.83	12.8909	4.6765	26.5	8	20.57	52.9	11.57	8.67	6.57	6.43	6.87	13.27	8.17	15.4109	13.9961	7.97	44.8	8.27	60	60	16.6	60	8.73	38.93	17.53	33.27	32.3727	21.6623	60	60	26.5	37.8	30.8	44.9	13.87	20.83
	17	1	31.3	13.43	8.2	16.37	26.6	18.3	15.8	28.57	8.17	8.97	27.6	18.4827	8.68823	34.3	9.1	15.57	20.43	37.4	10.6	35.07	32.17	21.13	29.73	6.77	22.9336	11.3391	36.5	60	35.73	9.57	60	51.67	51.07	10.43	29.27	43.27	35.47	38.4527	17.3482	8.8	30.9	24.9	32.2	9.9	20.3	8	7.67
	17	2	23.3	16.2	17.8	11.73	14.07	10.93	6.8	12.17	11	9.2	20.7	13.9909	5.02465	16.63	13.6	27.93	8.23	10	14.4	8.92	13.93	10.2	8.23	18.83	13.7182	5.88705	6.33	60	60	6.3	60	41.7	26.03	26.53	7.67	21.67	6.37	29.3273	22.601	18	22.8	9.5	43.3	17	13.1	6.53	10.7
	17	3	7.5	8.37	13.57	15.17	9.27	5.6	11.93	25.57	10.27	12.63	13.37	12.1136	5.32567	13.83	9.73	35.67	8.87	5.43	11.3	24.9	8.67	18.4	9	7.83	13.9664	9.08041	60	60	28.87	10.97	41.73	35.47	13.67	6	6.47	19.57	10.43	26.6527	20.238	17.6	21.9	12.5	30.9	7.7	17.4	8.17	11.7
	17	4	8.33	5.6	6.13	9.33	16.87	8.8	10.53	8.2	19.9	7.33	21.53	11.1409	5.59905	17.5	23.57	15.93	19.8	19.57	13.47	8.27	6	9.9	16.37	8.23	14.4191	5.68442	56.93	36.9	8.87	17.73	42.77	41.9	60	6.3	12.03	9.1	14.03	27.8691	20.2511	7.1	25.8	22.1	9.4	16.6	13.1	7.3	9.07
	21	1	25.47	10.97	25.93	30.47	8.27	9.37	20.13	11.53	10.6	9.83	10.97	15.7764	8.0975	45.9	41.9	29.73	11.5	21.33	26.93	10.07	13.63	5.57	12.33	10.23	20.8291	13.6428	16.33	60	33.27	60	30.87	60	5.77	60	20.07	44.17	60	40.9527	20.6524	10.73	12.87	28.33	27.77	25.47	14.73	9.5	17.1
	21	2	13.07	9.23	8.6	7.47	10.73	10.47	11.37	14.03	12.9	9.67	10.47	10.7282	2.00393	31.87	19.33	10.57	7.4	7.5	9.87	12.77	12.43	13.27	13.77	6.27	13.1864	7.20702	32.17	32.23	60	60	35.57	29.37	24.57	60	44.27	17.67	28.5	38.5773	15.229	10.03	11.2	36.8	16.2	9.43	8.6	13.7	9.23
	21	3	12.53	13.37	11.93	5.03	10.87	6.17	9.4	14.87	13.97	7.63	5.63	10.1273	3.54941	19.67	9.83	6.23	6.97	6.53	10.87	6.7	17.43	11.97	6.4	14.13	10.6118	4.74978	10.73	7.5	31.03	7.6	60	41.63	60	6.57	6.57	48.17	18.6	27.1273	21.8699	9.37	12.93	16.77	17.2	7	9.13	7.13	12.73
	21	4	6.23	11.4	9.13	8.27	12.13	7.53	5.57	8.4	6.43	9.83	12.13	8.82273	2.34116	12.37	9.9	4.5	4.47	4.93	8.4	9.03	8.5	7.63	10.6	10.67	8.27273	2.67435	6.8	14.3	30.37	7.73	58.63	19.73	6.43	6.67	41.27	6.07	8.43	18.7664	17.5573	6	4.47	9.07	35.73	9.2	6.8	11.47	17.8
	25	1	20.83	35.93	25.3	13.73	15.7	11.47	12.27	34.13	11.9	11.03	17.27	19.0509	9.03401	43.4	26.7	33.13	28.43	22.5	22.93	13	18.47	7.4	18.6	25.3	23.6236	9.72861	12.57	60	19.2	60	60	22.77	24.93	9.4	22.17	10.43	21.7	29.3791	20.3266	7.07	42.6	42	54.73	23.9	12.77	7.67	8.2
	25	2	15.17	79.67	7.3	12.27	16.73	15.33	9.3	26.6	17.8	15.97	12	20.74	20.1854	7.6	8.8	8.8	8.83	12.8	9.83	11.57	7.83	14.6	6.17	7.97	9.52727	2.50086	7.2	45.83	60	7.63	42.33	38.77	12.2	6.5	33.3	45.37	39.83	30.8145	18.9877	8.7	17.23	40.33	18.8	9.6	9.07	8.43	12.07
	25	3	11.83	8.27	19.4	29	20.4	25.73	18.8	9.63	11.73	10.37	8.47	15.7845	7.25446	7	6.57	6.2	7.53	6.17	6.8	7.03	10.03	7.27	10.73	14.7	8.18455	2.62407	19.4	7.7	6.77	60	60	38.57	60	8.33	23.87	21.2	40.73	31.5064	21.4418	7.77	8.8	52.13	14.47	11.87	7.47	7.57	11.87
	25	4	17.47	9.33	18.8	15.67	22.3	6.37	19.03	7.2	7.6	23.13	16.67	14.87	6.17613	5.77	6.73	6.23	5.33	5.9	5.63	9.53	5	5.93	4.13	14.67	6.80455	2.93676	16.5	60	7.33	5.6	60	15.73	60	11	11	7.17	31.07	25.9455	22.9318	7.33	6.6	43.23	9.13	6.43	7.07	14.1	16.97
	29	1	12.7	13.27	24.8	26.13	15.17	7.67	10.73	29.43	46.3	14.9	45.47	22.4155	13.4598	13.83	26.57	9.67	13.07	20.73	7.8	9.83	16.53	8.13	8.4	9.4	13.0873	6.02481	60	7.87	19.67	40.3	14.9	45.47	8.47	60	35.8	33.43	43.03	33.54	18.737	14.23	10.4	10.5	7.9	33.13	36.27	8.7	13.4
	29	2	6.77	6.77	16.6	42.27	10.73	19.47	18.93	24.47	15.53	13.57	44.37	19.9527	12.7284	11.47	8.4	20.9	6.1	6.87	12.53	8.63	6.67	4.93	11.1	9.87	9.77	4.40743	60	14.13	7.17	6.57	16.17	60	6.47	60	41.03	31.3	18.87	29.2464	22.3784	6.03	10.57	7.03	17.77	11.87	11.13	7.17	8.13
	29	3	12.6	27.17	9.33	14.27	25.4	19.4	12.37	11.3	21.47	38.3	23.1	19.5191	8.72006	8.9	10.6	5.67	7.37	9.73	9.87	5.93	9.4	5.73	7.6	11.47	8.38818	2.04516	60	17.3	16.83	18.67	8.33	60	60	7.2	39.47	33.67	36.3	32.5245	20.5555	6	7.57	7.47	7.67	10.4	9.2	7.5	11.1
	29	4	23.7	34.4	24.17	15.5	19.8	11.17	9.93	20.97	32.83	17.97	18.77	20.8373	7.75613	6.97	12.2	8.23	7.67	10.2	8.3	7.7	8.87	8.03	9.73	11.63	9.04818	1.69484	8.2	32.73	8.63	60	47.6	60	9.13	8.93	36.23	48.57	11.4	30.1291	21.5826	6.7	9.37	8.77	6.07	20.47	12.13	8.4	9.3
	34	1	19.7	33.2	15.63	25.07	28.8	21.8	14.7	23.33	20.53	25.93	13.73	22.0382	6.06674	13.83	7.77	9.77	14.07	12.53	11.57	5.87	10.2	7.3	8.7	7.97	9.96182	2.74422	47.83	15.2	53.7	31.8	60	18.6	18.47	60	46.77	14	33.9	36.3882	18.0785	19.7	7.3	6.73	18.77	16.43	6.4	7.47	17.07
	34	2	5.17	15.9	8	28.47	13.87	17.63	12.17	9.37	7.53	28.4	14.93	14.6764	7.81021	12.07	10.37	10.73	8.63	9.9	7.5	7.07	7	5.77	8.23	6.17	8.49455	2.0357	14.2	25.27	60	6.33	38.03	60	60	7.6	14.93	22	19.63	29.8173	21.2057	9.97	10.7	17.3	5.87	6.57	6.83	5.6	12.3
	34	3	12.23	10.53	6.53	40.27	6.07	8.97	17.67	7.7	15.23	30.73	23.57	16.3182	11.0286	10.1	8.43	10.13	6.9	8.27	9.73	4.67	5.37	7.23	5.4	5.4	7.42091	2.04542	60	19.3	19.33	10.97	60	31.5	5.77	11.3	44.33	34.03	6.63	27.56	20.0793	5.63	7.33	8.7	8.47	8.73	9.17	9.43	17
	34	4	5.17	13.03	9.1	13.07	45.43	12.83	8.27	9.4	10.13	12.73	14.57	13.9755	10.7884	6.37	7.13	7.03	8.4	8.2	9.57	7.8	7.3	8.43	6.33	6.93	7.59	0.990919	60	12.8	9.63	8.3	60	14.63	7.07	8.5	13.03	21.2	51.8	24.2691	21.6456	7.2	7.47	7.73	10.43	11.3	8.1	27.93	8.97
	38	1	8.37	15.3	5.9	18.07	8.73	15.17	18	11.4	14.53	14.37	8.43	12.57	4.20015	13.83	10.37	14.43	16.57	6.1	13.03	8.4	6.9	10.4	7.67	6.9	10.4182	3.56976	60	15.5	15.57	28.63	60	18.33	45.43	57.23	60	8.2	6.93	34.1655	22.4782	7.2	7.73	7.93	8.77	9.3	8.2	47.77	34.2
	38	2	9.13	13.2	14.7	15.9	14.4	8.73	9.73	10.13	11.63	14.2	19.6	12.85	3.34767	9.63	8.83	15.1	6.33	7.6	14.4	6.23	7.27	9.7	5.53	11.97	9.32636	3.26697	16.47	11.93	60	8.87	60	22.63	5.7	60	38.77	27.47	27.53	30.8518	20.934	7.73	8.27	8.87	9.7	9.8	8.53	13.83	10.77
	38	3	7.77	28.27	9	8.4	12.8	14.7	6.47	9.03	7.47	24.3	14.07	12.9345	7.1999	7.77	8.9	10.73	7.47	13.33	8.1	6.87	5.3	6	7.2	8.97	8.24	2.24788	53.83	20.67	60	12.87	27.37	60	5.83	12.1	14.43	43.33	16.77	29.7455	20.626	6.93	8.47	6.47	11.9	7.3	17.5	12.97	9.07
	38	4	8	25.4	13.3	10.8	9	10.57	8.17	7.73	9.23	12.7	33.7	13.5091	8.34649	10.13	6.53	6.7	7.07	14.2	9.43	6.73	7.73	5.6	12.77	5.77	8.42364	2.87984	60	17.63	55.07	16.47	60	26.5	8.37	6.57	49.4	25.9	19.6	31.41	20.6715	5.2	8.53	7.03	5.57	6.93	9.8	5.57	12.9
	43	1	16.87	11.87	23.2	27.93	12.07	28.4	10.1	17.77	9.33	24.73	22.47	18.6127	7.11758	11.5	7.27	8.3	10.37	11.87	15.47	5.5	9.97	6.67	39.5	17.43	13.0773	9.48038	10.9	60	54.37	9	60	60	6.8	8.5	36.07	29.5	20.9	32.3673	22.7122	10.93	7.33	39.6	8.8	11.2	9.87	8.67	15.73
	43	2	9.1	17.6	10.9	16.6	20.27	40.57	7.63	9.47	7.33	21.67	7.97	15.3736	9.89262	16.3	7.8	10.33	10.83	22.8	10.83	9.7	17.03	12.43	14.13	5.97	12.5591	4.75954	53.97	9.7	60	7.63	43.27	60	9.9	5.8	27.17	44.4	26.3	31.6491	21.5684	9.1	6.57	10.43	8.93	12.93	8.6	19.17	7.03
	43	3	15.17	8.63	7.73	6.53	8.03	34.67	12.8	4.93	7.47	8.7	7.13	11.0718	8.33982	9.77	21.63	7.67	15.93	15.53	16.37	16.23	6.9	9	12.37	8.8	12.7455	4.69711	18.83	49.97	12.13	60	60	60	7.9	7.03	42	27.9	37.37	34.83	21.2251	9.03	5.8	20.87	7.33	10.43	10.5	14.6	7.53
	43	4	6.47	14.5	6.7	15.3	13.63	5.7	9.1	12.6	8.6	12.8	4.43	9.98455	3.89551	13.83	7.83	17.7	20.4	9.63	9.63	7.07	7.47	12.83	11.27	13.17	11.8936	4.26982	60	34.33	25.73	17.1	60	41.73	10.1	7.9	56.97	28.53	43.5	35.0809	19.1134	6.63	8.97	13.57	7.33	8.13	12.83	7.23	6.13
	48	1	6.3	9.23	8.37	5.77	12.93	9.73	18.17	19.07	11.23	13.97	10.87	11.4218	4.33933	9.1	10.97	45.67	15.97	29.17	8.03	6.17	5.13	5.63	10.7	7.6	14.0127	12.5209	16.07	41.53	23.77	60	32.37	60	11.5	19.3	57.2	25.33	25.5	33.87	18.0147	22.03	8.4	18.17	8.87	10	6.7	27.37	29
	48	2	6.97	8.23	24.07	17.43	10.47	12.73	16.83	8.23	16.63	20.73	10.77	13.9173	5.60202	21.7	9.63	8.97	18.3	27.83	7.03	13.23	10.43	7.87	10.17	10.9	13.2782	6.56879	12.2	37.13	22.67	60	41.7	60	22	6.5	60	55.33	15.53	35.7327	20.8903	7.83	9.37	26.97	12.5	9.63	10.7	21.73	6.43
	48	3	12.13	7.23	29.63	16.53	7.33	11.23	7.87	11.63	10.97	6.67	6.53	11.6136	6.71902	13.1	13.57	23.13	19.87	10	9.77	7.97	5.93	9.2	6.63	7.73	11.5364	5.51446	50.73	15.93	17.63	6.9	18.8	60	6.6	8.5	41.47	60	36.23	29.3445	21.0124	22.03	8.4	18.17	8.87	10	6.7	23.53	12.53
	48	4	7.5	17.47	10.17	11.17	10.43	14.63	12.5	10.5	15.63	28.63	10.53	13.56	5.75513	7.77	20.37	11.4	20.2	5.63	15.07	7.23	10.83	10.3	6.77	5.17	10.9764	5.43175	60	45.63	10.43	21	60	44.4	7.67	5.2	60	25.77	33.7	33.9818	21.4161	27.23	10.47	10.4	6.67	8.47	6.77	27.6	26.37
	path efficiency		WT AL (n=11)													WT CR (n=11)													cKO AL (n=11)													cKO CR (n=14)
	week	day	1	2	3	4	5	6	7	8	9	10	11	mean	SD	1	2	3	4	5	6	7	8	9	10	11	mean	SD	1	2	3	4	5	6	7	8	9	10	11	mean	SD	1	2	3	4	5	6	7	8
	8	1	106.33	128.33	252	200.33	221	197	93	110	120	478.33	64.67	179.181	115.77	140.67	140.67	173	149.33	52.67	121.67	199	120.33	157.67	128	290.67	152.153	58.7711	208.33	190.67	224.33	137.67	54.33	73	234	101.67	74.33	61.33	115	134.06	68.7207	140.67	140.67	173	149.33	194.33	106	230	150
	8	2	61.33	289	112.33	247	373	186.33	154.33	350.33	70.67	188	188	201.847	104.318	65.33	107.67	212.33	347	128.67	143	139	445.33	518.67	172.67	585	260.425	181.941	73.67	163.33	117.33	349.67	54.67	58.67	106.67	132	143.33	111	45	123.213	84.4199	65.33	107.67	212.33	347	107.67	159.33	146.67	160
	8	3	454.67	138.67	423	431.67	476	400	88	349	105	414	318.33	327.122	146.288	550.33	507.67	172.33	276.33	229.33	222.33	262	369	366	490.33	258	336.695	129.39	134.67	54.33	70.33	426.33	167	207.33	116.33	169	200.67	64	114.33	156.756	103.874	550.33	507.67	172.33	276.33	136.67	100.67	345.33	190
	8	4	489	249.67	244.33	535.33	609.67	554.33	339.67	369.33	624.67	377.67	399.33	435.727	135.041	85	133	220.67	325	137	428	621.67	232.67	163.33	558.67	540.33	313.213	193.24	732.33	115.67	61.67	375.33	204	209.67	322.33	390.67	159	106.33	140	256.091	192.676	85	133	220.67	325	678.67	315.33	149.67	86.67
	12	1	246.67	303.33	236.67	159.67	310.33	238.67	173	198	155.33	149.67	275	222.395	59.046	102.33	93.67	71.33	255	424.67	136.33	325	117.33	336	199.33	326.33	217.029	121.935	241.33	84.33	105	205.67	97.67	104.67	83.67	109.67	582.33	130.67	280.33	184.122	148.344	132.67	132.67	120.67	148	101.33	232.67	904.67	405.67
	12	2	608	205	401.67	784	393	396.33	540.67	347	731	200.67	186.67	435.819	207.87	512.33	316	108.33	129.67	266.33	69	335.33	289.67	206.33	237.67	452.67	265.757	137.844	227.33	146	547	663.33	182	272	77.33	90.33	94.67	461	592	304.817	219.854	68.67	334	182.67	61	69.67	46.67	229.67	351
	12	3	596	109	143.67	189.33	127.67	350	255	203	507	584.33	415	316.364	183.953	161	458.33	495.67	159.67	108	103.33	605.33	420	262.33	422.33	688.33	353.12	205.349	112.33	53.33	582.33	602	157	358.67	284	153.33	99.67	427	119.67	268.121	197.545	265.33	109.67	223.33	110	139.33	178.33	348	154.33
	12	4	485.33	605.33	431.67	628.67	371.33	686	335.67	378.67	701.67	455.67	348.33	493.485	138.052	154.67	268	301	81.33	92	573	310	628.67	744.67	361	601	374.122	229.673	125.67	585.33	93.33	516.33	72.67	392.33	182.33	324	316.33	265	185	278.029	168.922	329	129.33	256.67	108.67	491.67	649.67	192	272.67
	17	1	168.67	519	196	450	142.67	263.33	363	379	755.33	507	179.33	356.666	190.852	200.33	685	380	88.33	160.33	141.67	69	74	336.67	169	703.33	273.424	230.605	139.67	60	104.33	301.67	152.33	74.67	70.33	138.33	241.33	174	119.33	143.272	74.0403	494.33	132	473.33	138	401.67	422.33	530.33	435.33
	17	2	386.67	335.33	481.33	653.33	531.67	522.67	548.67	524	667	658.67	255.33	505.879	134.473	393	302.33	182	548.67	403.67	199.33	669.67	435.33	442.67	645.33	336.67	414.425	160.374	58	122	509.33	468.33	268.33	369.33	213.33	505.33	280.33	693.33	350	348.876	186.869	274	162.33	681.33	128.67	604.33	319.67	602	420.33
	17	3	791.67	593.67	599	374	854	984	322.67	175.67	802.67	182	425.67	555.002	279.412	386.33	715	407.33	386.33	949	430.33	505.67	529.67	634.67	704.67	719.33	578.939	180.999	57.67	75	423	353	127	381.33	407.33	718.67	707.33	312	276.33	348.969	221.558	355	416	384.33	94	132	378.33	536.33	433
	17	4	362	853	634.67	636.33	559.67	676	631	875.67	299.67	804.67	365.67	608.941	198.407	331	487.67	607	675	261.67	276.67	496.33	840.67	479.67	282	763.33	500.092	202.685	698	77.67	43	671	249	338.67	309.67	641	401	49	498.33	361.485	245.55	334	359.33	712	103.33	83	363	800.33	626.67
	21	1	351	685.67	144.67	315.33	563.33	439	312	582.67	536.67	581.33	510	456.515	159.438	71.67	113.33	122.33	391.33	218.33	155.67	389	546	933.33	291	532.67	342.242	256.617	252	55	249.33	496.67	202.67	37.67	656.33	601.33	329.67	613	379.67	352.122	217.933	557.33	387.67	185.67	186.67	401	215.67	392.33	169.67
	21	2	267.33	656.67	785	638	553.67	346	896.33	545	313	445.67	661	555.243	198.726	156	387.67	683.33	846	616.67	413	445.33	508	340.67	311.67	869.67	507.092	224.827	268	183	62	429	140.33	408.67	422.67	702.67	551	68.67	424.33	332.758	205.587	561.33	449.67	165.67	665.33	451.33	462.33	286.33	604.33
	21	3	619.67	884.33	554.67	873	357	723.67	790.67	259.67	178.67	985	381	600.668	275.325	212.33	919.67	892	678.67	515.33	364.33	583.67	447.67	427.33	813.33	496.33	577.333	225.949	376.67	460.33	222.67	49.33	536	790.33	158.33	535.67	172	288.33	148.67	339.848	222.28	343	519.67	734.33	392.33	715	407.33	423	349.67
	21	4	742.33	750	436.33	797.67	793.33	668.67	839.67	126	316.33	803.67	581	623.182	234.356	195.33	964	894	702.33	719.67	566.33	639.67	489	833.67	733.67	376.33	646.727	228.252	707	507.33	124.67	73.33	579.67	572.33	626.33	349	213.33	96	50.33	354.484	251.164	644	383.67	451.67	530.67	248.33	690.33	201.33	220.33
	25	1	180	138.67	162	467	357	215.33	287	93.33	481.67	347	405	284.909	135.791	264	505.67	377	149.33	618.67	628.33	551.67	249.67	525	294	350.67	410.365	163.308	370.33	286	206.33	60.67	74	325	372.33	541.33	183.67	250	189	259.878	140.362	630	213.67	276.67	243.67	232.67	492	429.33	480.33
	25	2	558.67	176	745	576.33	493.33	519.67	754.33	186.33	611.67	424.67	392.67	494.425	191.598	446	746.33	504	586.67	380.67	451.67	539.33	505	324	627.33	520.33	511.939	116.32	593.33	81.67	55.33	610.67	420.33	172	429.67	742.33	86.67	105	75.67	306.606	258.225	687	393	358	425.33	555.33	675.33	66.33	631.33
	25	3	542.33	587	408	101.67	534.33	142.33	308.33	384.67	239.67	603.67	618.67	406.425	187.595	770	630.33	851.33	705.33	875.67	716	667	507	663.33	339.33	451	652.393	164.51	249.33	608.67	56.67	642.33	590.33	586	112	462.67	386.67	191	135.67	365.576	223.882	733.67	572.33	182	493.67	563.67	755.67	445	694.33
	25	4	639.33	783.67	244	393.67	479	731.33	209.33	460.33	962.67	624.33	618	558.696	228.536	148.33	891	875.67	949.67	851.33	910	495	712.33	840	715.33	321.67	700.939	265.735	108.67	19	748.33	817	133	463.67	754.67	127	298.67	456.33	115.33	367.425	297.275	869.33	529.67	124.33	592.67	881	808.33	205	484
	29	1	125.33	354.33	185	321.33	228.67	432.33	729.33	374.67	474.67	233	220.33	334.454	169.685	453	292.67	521	198	574.67	359.33	219.67	247.33	566.67	403	443	388.94	136.402	47.67	472	410.33	241	224.33	81.67	545.33	73	163.67	151	169	234.455	168.733	600.67	752	587	359	436.67	761.67	144.67	193.67
	29	2	727.67	831.33	484	428.67	554.33	373	387	372.33	520	540.67	267.67	498.788	164.658	391.67	669.33	235	740.67	658.33	539.67	541.33	757.33	524	545.67	526.67	557.243	151.807	59	293.67	724.33	429.67	511	134.67	817.67	129.33	319	201.33	170.33	344.545	250.807	400.33	41.33	699.33	501.33	148.33	366.67	438	412
	29	3	361.67	528	653	314.33	413.33	230.67	509.67	467.67	197	649	436.33	432.788	150.786	638.67	390.33	719	633.33	676.67	638	794	406.67	804.67	497.67	476.33	606.849	144.984	89	585.33	175.33	40.33	158.67	133.67	113.33	610	125.67	105	169.67	209.636	195.722	712.33	540.67	789	377	677.33	468	670	553.33
	29	4	283.67	517	303	246.67	279.67	496.67	535.67	337.67	362.33	261.67	561.33	380.486	121.922	637.67	491.33	734.33	676.33	715	701.67	335	754.33	676	526.33	387.67	603.242	145.215	386.67	165.67	475	106.67	158	435	540.67	523	136.67	96.33	615.67	330.85	199.232	897	621	1010.67	922	540.67	757.67	603.67	371.67
	34	1	225	223	560	195.67	203	305	633	432.67	376	343.33	339.33	348.727	145.274	376	718	382.67	447.67	593.67	289.67	918.33	598.33	628.33	491.33	447.33	535.575	179.578	112.67	299	70.67	169.33	287.33	68	176.33	55	70.67	265.33	100.67	152.273	93.5597	294.67	505.33	709.33	198.67	453.33	764	361	340.67
	34	2	970.67	534.67	931.67	173	443.33	348.33	602.33	750.33	659	361.67	519.67	572.243	245.509	365	315.67	369	550	364.33	665	641.33	522	856	581	389.67	510.818	167.969	68	493.33	514.33	492.67	126	87	176.67	524	427.67	181.33	198.33	299.03	188.679	458	487.33	376	626.67	642.67	728	617.33	511
	34	3	396.33	666.67	971.67	111.33	827.67	812.67	307.67	749.67	362	213.67	296.33	519.607	292.37	408.33	641.33	445	768	808.33	446.67	888.33	412	666.33	659.33	789	630.241	175.973	90.67	356.33	265.67	524.33	107.33	324	653.67	468	92	111.67	696.33	335.455	226.16	961.33	452.33	781	703.33	420.33	600	604.67	236
	34	4	618.33	576.33	819.67	584	128.33	399	707.67	478.67	757	461.33	296.33	529.696	205.017	813	796.33	515.33	882.33	450.67	693	819	623.67	635.67	734	728.67	699.243	133.307	476.67	379.67	77	693.33	316.33	135.33	539.67	480	612.67	189	31.67	357.395	224.738	898	713	587.67	632.33	525	661.67	388	433.33
	38	1	648.67	432.33	953	511.33	750.67	440	425	317.67	520.67	208	497	518.576	204.751	504.33	480.67	181.33	572	163.33	476.67	520.33	667	581.67	495.33	635.33	479.817	164.27	45.67	540	300.33	222.67	303.33	126.67	99	51.67	363.33	427.67	644	284.031	199.055	608	534	688	461.33	484.33	616.67	253	345
	38	2	64	529	393	254	382.67	536	728	471.67	660	333.67	257.67	419.062	192.53	401.33	679	328.67	685.33	756	362	617.33	713.33	366.33	779.33	494.33	562.089	174.027	305	365	75	465	281.67	207.67	954	119	108.67	311	108	300.001	250.006	554.67	594.33	435.33	674.33	573.33	684.33	80	449.33
	38	3	522.67	175.33	928	174.67	653.67	468	92	111.67	696.33	569	443.67	439.546	272.604	564.67	570.67	561.67	826.67	437.67	669.67	654	718	660	561.67	546.33	615.547	104.064	116	212.67	77.67	300.33	229.67	296.33	98.67	415.33	50.67	224	453	224.94	133.822	629.67	767.67	963	645	665.33	281	273.33	608.67
	38	4	611.67	438.67	337.33	614.33	648	576.67	624	731.67	810.67	429.67	131.33	541.274	192.675	670.33	809	844.67	861	589	641.67	722.67	586.33	746.33	507	562.67	685.515	120.298	82.33	274	71.67	216	115	358.67	571.67	729.67	59	427.33	169.67	279.546	221.362	784	507.67	929.33	695	758.33	773.67	746.33	346
	43	1	270.33	600	238	153	485	420.67	637	284.67	677.67	199	279	385.849	187.384	945.67	134	259.33	585	479	499.67	710.33	290	823	111.33	436	479.394	272.272	430.67	71	50.33	469.67	105.33	64	673	558.33	95.67	301.33	211.33	275.515	224.302	667.67	484.67	460	616.33	580.33	504	697	362.67
	43	2	757.33	262.33	613	404.67	380.33	226	360.33	698.67	897.67	224.67	800.33	511.394	248.124	188.33	548	756.33	643.33	396.67	306.67	392.33	585	311	258.33	786	470.181	204.622	72.33	484.33	65.67	489.67	136	124.33	454.67	776.67	410.67	133.33	221.33	306.273	230.515	621	528.67	329.67	620.67	432.33	543	234	731.33
	43	3	446.67	377.67	722.67	843.33	666.67	198.33	483.67	966.33	771.33	537.67	254	569.849	245.696	664	884	183.33	485	442	265.67	494.33	516	545.67	286.33	591.33	487.06	196.891	316.67	85.33	439	78	64	167.67	637.33	561.33	330.33	208	138.33	275.09	199.738	638.33	669	750	738.33	673.67	509.67	358	658
	43	4	716	537	835.67	410.67	484.33	764.67	692.33	514	644.67	509.33	917.33	638.727	161.135	665.67	715.67	232.33	381.33	654.33	421.33	472.33	581.67	377.67	491.33	488.33	498.363	145.698	107.67	249.33	309.67	231.33	36.33	434.67	678.67	508.67	48.67	171.67	88.33	260.455	206.445	809.33	423	806.33	692.67	558.33	449.33	684.33	732.33
	48	1	661.33	472.33	610.67	980.33	551.33	654.67	224.33	278.67	372.67	343.33	329.33	498.09	221.617	627.67	604.33	346	179.67	652	266	701	857.67	690	555	660.33	558.152	206.72	440.67	134.33	173	73	151.33	91.33	484.33	111.33	56	122.33	276.33	192.18	146.253	220	642.33	308.33	612	561.33	141.33	155.33	525.33
	48	2	744.67	828	182	411.33	678.33	666.33	318.33	852.67	575	323.67	677.33	568.878	225.667	194.33	611	756.33	363.67	918.33	252.67	222.33	465	544.67	510.33	337.67	470.575	228.795	553	118	282	34.67	271	145.67	333.33	712	231	57.67	293	275.576	205.023	594	727.67	235.33	419.33	685.67	601.33	176.33	477.67
	48	3	617	721.67	374.33	521.67	626.33	855	460.33	741.67	552.67	362.33	824.67	605.243	169.22	686	597.67	537.33	367.33	525	343	766.67	796.67	655	589.33	589.33	586.666	143.141	106.33	505.67	426	49	588.33	234.33	679.67	657	342.67	64	298	359.182	231.673	520	716	710.33	464	293.67	894.67	115.67	576.67
	48	4	822.33	555.67	453.67	690.67	791.33	567	464.33	529.67	543.67	823	640.33	625.606	137.621	701	262.33	435.67	303	813.33	486	727	437	439	786.33	902	572.06	219.976	167.67	110	632	395.33	85	195	543.33	361.33	663.33	174.33	351.33	334.423	207.496	134	682	617.67	825	599.33	812	932	103
		memory	WT AL (n=11)													WT CR (n=11)													cKO AL (n=11)													cKO CR (n=14)
		week	1	2	3	4	5	6	7	8	9	10	11	mean	SD	1	2	3	4	5	6	7	8	9	10	11	mean	SD	1	2	3	4	5	6	7	8	9	10	11	mean	SD	1	2	3	4	5	6	7	8
		8	41	40.5	43.33	48.67	38	36.5	39.83	47	34.83	21.67	19.5	37.3482	9.26499	38	32.17	22	39.17	22.17	32.33	40	31	25.83	28.83	14.67	29.6518	7.98103	28.67	35.5	23.5	28.33	32.33	31.67	27.17	12.17	16.67	10.67	23.17	24.5318	8.24784	42.17	18.5	47.17	24	20.33	13.83	29.17	38.67
		12	39.33	48.67	41.17	45	36.67	50.33	43.83	47.83	48.17	31	40	42.9091	5.91963	38.5	30.67	19.17	28	26.67	26.67	38.83	46.67	37.67	38.33	48.67	34.5318	9.07138	17.67	18.5	37.33	57.83	0	41.5	23.5	72.67	33.5	16.67	24.17	31.2127	20.5317	54.17	19.67	39.33	18.5	36.83	18.83	38	45.17
		17	56.5	41.83	42.17	45.83	26.67	51.17	59	40.33	51.5	34.33	20.33	42.6964	12.0383	39.33	30	33.67	38.83	48.33	43.33	42.17	53.5	40.67	44	29.5	40.3027	7.31447	20.83	30	54.17	34.67	33.17	22.33	48.5	59.5	26	34.67	25.17	35.3645	13.0998	20.67	24.33	24.17	36	42.67	51.67	85.67	21.83
		21	67	51.83	32	50.5	68.33	59.5	35.67	60.5	39.33	37.67	60.5	51.1664	13.1134	61	41.33	59.67	47.67	49.67	51	47.5	54.67	47.5	43.17	52.33	50.5009	6.16313	32.5	23.83	67.17	34.83	13.67	21.5	73.67	22.67	28.33	15.17	30.5	33.0764	19.6668	32.67	13.33	52.17	47	64.33	36	39.17	79.83
		25	70	26.5	41.33	67.5	78	46.5	60.33	40.33	33.33	40.5	26.67	48.2718	17.9157	67.83	78.67	65.17	48.17	39.17	54	36.33	48.33	61.17	25.33	43.67	51.6218	15.6231	51	14.5	26	59.33	26.17	34.33	64	62.83	25.33	37.5	25.67	38.7873	17.5276	73.33	43.5	77.17	57.33	62.33	61.17	25.83	64.33
		29	42.5	28	35.33	30	28.17	52.5	43.67	55.67	33.83	57.83	31.33	39.8936	11.2174	53.67	65	53.5	60	48.5	90.17	80	78	40.67	70.5	58.33	63.4855	14.9226	46.83	26.33	47.67	37.5	28.33	30.33	21.33	58.5	30.33	31.5	25.5	34.9227	11.4523	78.67	59	54	62.17	64.83	49.33	74.17	76.33
		34	66	69.67	39.5	74.33	69.5	56.5	54	45.33	38.17	45.83	51.83	55.5145	12.7734	51.17	52.5	38.83	55.83	40.83	79.17	55.67	58.17	49.5	39	59.17	52.7127	11.5093	37.17	22.17	29.33	20.33	9.33	23.17	42.5	56	22.67	27	17.5	27.9245	12.9785	73.83	45.5	59.83	60.33	62	57.67	34.5	60.17
		38	74.5	66.67	60.17	19.17	66.17	38.83	64.33	65.5	67.5	20.33	38.5	52.8791	19.9788	59	38	57.67	42	58.5	73.83	56.17	37.17	82.17	63.5	48.67	56.0618	14.161	30.5	38.17	31.5	29.83	25	14.83	22.33	63.33	21.83	19.17	19	28.6809	13.3417	82.5	57.17	52.17	61.33	72.33	72.33	56	55.83
		43	67.17	69.67	44.33	35.17	55.5	61	67.5	19.17	7	29	53.5	46.2736	21.1927	74.17	54.33	41.39	56.67	47.22	69.83	63.67	54	35.17	35.17	42.5	52.1927	13.2989	36.83	35.67	21	35.33	45.83	58.17	68	72.33	20.33	22.17	18.33	39.4536	19.4322	57.5	44.5	57.33	67.33	67	55.67	86.33	66.33
		48	57.67	80	36.5	76.17	58.33	59.17	35.33	72.67	44.33	54.67	67	58.3491	15.1154	61.83	56.67	55.5	89.33	21.33	36.83	50.17	65.83	48.67	39.33	65	53.6809	17.8862	35.33	38.83	26.17	26.67	8.83	21.5	32.33	44.5	10.67	22.17	16.67	25.7882	11.3391	78	41.33	64.83	63.33	81.33	48.17	42.67	27.5
			visible platform				swimming speed				latency to platform				time to cross the platform
		n=11-14	WT AL	WT CR	cKO AL	cKO CR	WT AL	WT CR	cKO AL	cKO CR	WT AL	WT CR	cKO AL	cKO CR	WT AL	WT CR	cKO AL	cKO CR
		1	29.6	27	18.7	4.5	132	173	113	175	20.2	6.5	26	5.9	4	5	1	8
		2	42.3	27.8	54.3	10.6	131	170	113	239	25.3	32.8	27.2	12.3	2	2	2	3
		3	23.2	7.2	6.9	8.8	191	170	182	224	4.8	8.9	60	6	4	3	0	8
		4	8.2	7.6	36.9	36.2	147	209	202	185	15.1	3.8	22.3	34.4	5	10	3	2
		5	13.6	22.4	55	26.5	178	180	158	206	17	22.9	60	3.7	5	2	0	4
		6	33.5	44	49.7	21.5	187	166	159	211	11.3	26.5	60	11	3	3	0	7
		7	57.5	38.9	29.6	6.2	199	207	178	212	17.2	25.9	10.1	21.9	2	5	2	3
		8	19.6	48.3	45.7	37.8	129	200	209	275	14.8	8.6	13.3	7.7	4	6	2	5
		9	22.4	35.5	27	30	153	164	243	245	20.1	12.2	44.4	10.1	5	4	1	5
		10	38.7	43	8.3	43.1	162	179	240	211	6.1	7.8	60	4.6	3	2	0	11
		11	14.4	10.3	12.8	10.1	177	192	220	245	10.7	7.5	3.3	12.8	7	9	2	6
		12				55				216				53				1
		13				22.1				245				20.2				5
		14				18.2				286				12.7				9
		mean	27.5455	28.3636	31.3545	23.6143	162.364	182.727	183.364	226.786	14.7818	14.8545	35.1455	15.45	4	4.63636	1.18182	5.5
		SD	14.5914	15.0372	18.2063	15.3163	25.6331	16.5354	45.0339	31.2267	6.18819	10.1087	22.3317	13.5946	1.48324	2.76668	1.07872	2.84875
[truncated: 8 more columns]

## Sheet: Fig.3B 3F dendrites spine
		total length				basal length				apical length				total branch				basal branch				apical branch
		WT AL	WT CR	cKO AL	cKO CR	WT AL	WT CR	cKO AL	cKO CR	WT AL	WT CR	cKO AL	cKO CR	WT AL	WT CR	cKO AL	cKO CR	WT AL	WT CR	cKO AL	cKO CR	WT AL	WT CR	cKO AL	cKO CR
	1	1946.6	2121.5	1200.7	1455.6	1065.56	1190.22	556	760.909	881.062	931.278	644.692	694.727	26.1875	26.3889	13.6154	15.8182	13.5	13.3333	6.30769	8.18182	12.6875	13.0556	7.30769	7.63636
	2	1771.7	2044.6	1017.1	2134	914.588	1062.06	528.571	1268.5	857.118	982.556	488.5	865.5	24.7647	25.5556	11.7143	24.9375	12	13.3889	6.5	14.375	12.7647	12.1667	5.21429	10.5625
	3	2081	2147.9	1287.4	1630.9	1110.44	946.444	569.688	549.778	970.556	1201.5	717.75	1081.17	24.9444	28.3889	13.875	20.6667	14.7222	14.2778	5.25	7.77778	10.2222	14.1111	8.625	12.8889
	4	2045.5	2208.9	1275.3	2173	836.826	1283.29	615.059	1248.92	1208.7	925.643	660.235	920.75	25.0435	26.4286	12.7647	24.1667	10.3913	14.7143	6.35294	13.625	14.6522	11.7143	6.41176	10.5417
	5	2575.6	2519.7	1147.7	1670.8	1189.54	804.45	564.4	914.625	1385.96	1715.2	609.04	756.188	33.3846	31.1	12.92	22.25	16.5	11.1	6.2	13.125	16.8846	20	6.72	9.125
	6		1890.2	1790.5	1555.9		657.917	723.733	791.133		1232.25	1066.8	764.733		22.5833	23.2	18.8667		7.08333	9.8	10.3333		15.5	13.4	8.53333
	mean	2084.08	2155.47	1286.45	1770.03	1023.39	990.729	592.909	922.31	1060.68	1164.74	697.836	847.178	26.8649	26.7409	14.6816	21.1176	13.4227	12.3163	6.73511	11.2363	13.4422	14.4246	7.94646	9.88129
	SD	299.822	209.471	265.837	306.196	144.574	235.754	69.9417	285.873	228.877	301.257	196.202	140.582	3.68721	2.8506	4.24107	3.42125	2.36527	2.85117	1.56649	2.87162	2.48551	3.05477	2.89599	1.86411
		total spine length				spine per 10 micrometers
		WT AL	WT CR	cKO AL	cKO CR	WT AL	WT CR	cKO AL	cKO CR
	1	0.915158	1.21333	0.666667	0.842963	12.3089	15.4586	1.42	13.6414
	2	1.09813	0.979091	0.561818	0.785455	14.527	13.5833	4.82222	9.36556
	3	0.94814	1.06098	0.572927	0.926341	12.739	14.6	3.145	12.1237
	4	1.1058	0.977037	0.46	0.857778	11.49	16.785	7.27125	13.3588
	5	1.01294	0.961481	0.431852	0.86963	11.2656	15.23	7.10875	9.96875
	6		1.05326	0.571957	0.87913		13.3525	3.76625	8.6875
	mean	1.01603	1.04086	0.544203	0.860216	12.4661	14.8349	4.58891	11.191
	SD	0.0860117	0.0943347	0.0855756	0.0462857	1.29813	1.27805	2.29794	2.1292

## Sheet: Fig.3C sholl analysis
	Radius	WT AL (n=17)																			WT CR (n=18)																				cKO AL (n=25)
		1	2	3	4	5	6	7	8	9	10	11	12	13	14	15	16	17	mean	SD	1	2	3	4	5	6	7	8	9	10	11	12	13	14	15	16	17	18	mean	SD	1	2	3	4	5	6	7	8	9
	0	0	0	0	0	0	0	0	0	0	0	0	0	0	0	0	0	0	0	0	0	0	0	0	0	0	0	0	0	0	0	0	0	0	0	0	0	0	0	0	0	0	0	0	0	0	0	0	0
	5	7	8	4	4	7	7	3	3	7	7	6	3	3	3	2	2	0	4.47059	2.37481	5	4	5	5	4	3	4	0	2	2	5	5	4	4	2	2	2	2	3.33333	1.49509	4	5	3	4	5	2	3	4	11
	10	8	9	6	6	8	8	3	3	8	8	7	3	4	4	2	2	4	5.47059	2.45249	7	4	6	6	4	3	4	4	3	3	5	5	6	6	3	3	4	4	4.44444	1.29352	4	5	5	5	6	2	3	7	12
	15	8	10	6	6	11	11	4	4	9	9	8	3	4	4	2	2	4	6.17647	3.08697	8	4	7	7	4	3	4	4	4	4	6	6	8	8	4	4	5	5	5.27778	1.67352	4	5	5	5	7	2	3	7	12
	20	8	10	7	7	11	11	4	4	10	10	8	4	6	6	2	2	4	6.70588	3.03654	8	4	7	7	5	3	5	4	4	4	7	7	8	8	5	5	5	5	5.61111	1.61387	4	5	5	5	8	2	4	8	13
	25	8	10	7	7	12	12	4	4	13	13	8	4	7	7	2	2	4	7.29412	3.68722	9	4	7	7	5	3	7	4	4	4	7	7	8	8	5	5	6	6	5.88889	1.71117	4	5	5	5	9	2	4	8	13
	30	8	11	8	8	13	13	4	4	14	14	10	4	9	9	2	2	5	8.11765	4.07557	11	5	8	8	6	4	7	5	4	4	8	8	9	9	6	6	6	6	6.66667	1.97037	3	4	4	6	9	2	5	8	13
	35	11	11	8	8	15	15	4	4	15	15	11	4	11	11	2	2	9	9.17647	4.59939	13	6	7	7	8	6	7	9	3	3	9	9	10	10	6	6	6	6	7.27778	2.46876	2	6	5	6	9	3	7	10	11
	40	11	15	9	9	16	16	4	4	20	20	11	5	12	12	2	2	12	10.5882	5.76692	14	7	7	7	9	6	7	12	4	4	9	9	10	10	6	6	7	7	7.83333	2.57248	3	6	5	5	9	3	7	11	11
	45	10	15	10	10	15	15	4	4	19	19	15	4	12	12	2	2	12	10.5882	5.61314	14	8	8	8	12	6	8	12	5	5	9	9	11	11	7	7	8	8	8.66667	2.47339	3	3	5	6	9	4	7	12	11
	50	11	16	11	11	16	16	4	4	19	19	18	4	12	12	3	3	12	11.2353	5.75032	15	8	8	8	13	10	8	12	4	4	10	10	12	12	8	8	8	8	9.22222	2.8606	4	4	5	6	9	5	8	11	9
	55	13	16	12	12	15	15	4	4	17	17	18	5	13	13	3	3	12	11.2941	5.32406	14	9	8	8	15	10	8	12	4	4	9	9	13	13	8	8	9	9	9.44444	3.01413	7	5	5	6	10	6	7	10	7
	60	10	16	11	11	14	14	4	4	17	17	20	5	12	12	6	6	15	11.4118	4.97568	16	10	9	9	20	11	10	15	5	5	10	10	12	12	9	9	9	9	10.5556	3.60102	10	5	4	6	10	5	7	11	7
	65	11	13	13	13	14	14	7	7	17	17	19	6	14	14	6	6	13	12	4.16833	17	9	12	12	19	12	7	13	5	5	10	10	12	12	10	10	10	10	10.8333	3.48526	10	5	4	5	8	5	9	10	7
	70	11	15	11	11	13	13	6	6	16	16	19	5	14	14	8	8	14	11.7647	4.02383	18	9	12	12	23	12	4	14	7	7	10	10	15	15	12	12	10	10	11.7778	4.31898	10	6	3	5	9	4	9	10	7
	75	8	16	12	12	13	13	7	7	15	15	20	5	14	14	7	7	18	11.9412	4.39418	18	10	13	13	22	13	5	18	8	8	11	11	15	15	11	11	11	11	12.4444	4.06162	11	6	3	5	5	4	7	10	5
	80	9	15	10	10	14	14	6	6	15	15	20	4	15	15	8	8	16	11.7647	4.45154	15	12	14	14	23	15	4	16	8	8	13	13	14	14	10	10	12	12	12.6111	3.98732	11	6	5	4	5	4	7	9	5
	85	9	16	10	10	13	13	6	6	16	16	17	3	16	16	8	8	16	11.7059	4.49673	20	10	17	17	23	13	3	16	7	7	12	12	15	15	10	10	12	12	12.8333	4.85374	11	4	5	4	5	5	5	9	5
	90	8	16	12	12	12	12	6	6	13	13	13	4	18	18	11	11	15	11.7647	3.97696	19	11	16	16	23	11	5	15	6	6	11	11	16	16	10	10	15	15	12.8889	4.72651	11	4	6	3	2	4	4	10	5
	95	8	14	9	9	12	12	5	5	12	12	13	2	17	17	13	13	17	11.1765	4.34792	24	9	16	16	23	12	4	17	5	5	12	12	15	15	8	8	12	12	12.5	5.62819	10	5	6	3	2	6	4	10	4
	100	7	14	10	10	12	12	5	5	10	10	13	3	17	17	10	10	18	10.7647	4.27974	22	11	18	18	23	12	4	18	5	5	11	11	14	14	8	8	13	13	12.6667	5.57304	10	5	4	3	2	6	4	8	2
	105	6	12	8	8	13	13	5	5	11	11	15	3	16	16	10	10	18	10.5882	4.34538	21	8	18	18	20	13	5	18	9	9	11	11	16	16	8	8	12	12	12.9444	4.77089	10	5	4	4	2	4	4	8	1
	110	7	11	8	8	14	14	5	5	9	9	14	4	16	16	11	11	16	10.4706	4.03295	18	8	17	17	18	13	5	16	8	8	11	11	14	14	7	7	13	13	12.1111	4.18525	9	5	3	5	2	5	4	8	1
	115	7	11	8	8	14	14	5	5	8	8	13	5	14	14	12	12	17	10.2941	3.78756	14	8	17	17	18	10	5	17	7	7	12	12	13	13	6	6	15	15	11.7778	4.37312	8	5	3	5	2	6	3	7	1
	120	6	10	10	10	13	13	6	6	8	8	19	5	14	14	10	10	18	10.5882	4.10881	12	7	17	17	26	9	7	18	7	7	12	12	13	13	7	7	16	16	12.3889	5.27077	8	4	3	4	1	4	2	5
	125	6	10	7	7	13	13	5	5	7	7	13	6	12	12	11	11	18	9.58824	3.67524	16	7	18	18	19	8	7	18	8	8	10	10	11	11	7	7	16	16	11.9444	4.62057	7	4	3	4	1	5	2	5
	130	7	9	6	6	12	12	5	5	6	6	14	8	11	11	12	12	20	9.52941	4.01743	17	7	16	16	21	8	9	20	5	5	9	9	10	10	6	6	16	16	11.4444	5.28285	7	3	1	4	1	5	2	5
	135	8	10	6	6	10	10	4	4	6	6	16	6	10	10	10	10	13	8.52941	3.20386	14	6	14	14	18	10	8	13	6	6	11	11	9	9	6	6	15	15	10.6111	3.85226	8	2	1	4	1	5	2	5
	140	9	9	5	5	9	9	3	3	6	6	9	6	10	10	11	11	17	8.11765	3.46198	13	6	13	13	20	7	8	17	5	5	10	10	8	8	7	7	15	15	10.3889	4.39437	7	2	1	4	1	5	2	4
	145	9	9	5	5	10	10	4	4	5	5	12	6	9	9	9	9	13	7.82353	2.81148	13	5	12	12	13	7	7	13	5	5	10	10	8	8	7	7	14	14	9.44444	3.25797	5	2	2	4		5	2	4
	150	9	10	4	4	9	9	4	4	4	4	10	6	6	6	9	9	12	7	2.73861	13	7	13	13	13	4	8	12	5	5	8	8	7	7	6	6	14	14	9.05556	3.53923	6	2	1	3		3	2	3
	155	9	10	5	5	7	7	4	4	4	4	9	7	4	4	10	10	12	6.76471	2.75067	13	8	10	10	14	3	8	12	5	5	7	7	6	6	6	6	14	14	8.55556	3.53507	6	2	2	3		3	2	3
	160	7	11	5	5	7	7	4	4	3	3	10	7	4	4	10	10	14	6.76471	3.23128	13	6	8	8	13	2	8	14	5	5	8	8	6	6	5	5	14	14	8.22222	3.76603	6	3	4	3		3	2	2
	165	7	10	4	4	8	8	5	5	3	3	9	6	4	4	10	10	12	6.58824	2.87356	11	6	7	7	12	2	7	12	6	6	8	8	6	6	7	7	14	14	8.11111	3.19722	6	3	3	3		3	1	2
	170	7	9	4	4	7	7	5	5	3	3	8	6	3	3	9	9	10	6	2.44949	11	5	7	7	12	2	5	10	7	7	8	8	6	6	5	5	12	12	7.5	2.87484	5	2	2	3		3	1	1
	175	5	7	3	3	7	7	4	4	2	2	10	6	4	4	5	5	11	5.23529	2.53795	8	5	6	6	11	2	9	11	7	7	8	8	6	6	4	4	11	11	7.22222	2.66912	5	2	2	4		2	1	1
	180	5	7	3	3	6	6	4	4	2	2	7	5	3	3	5	5	10	4.70588	2.08461	6	5	7	7	7	2	6	10	6	6	8	8	5	5	4	4	11	11	6.55556	2.40642	5	2	2	3		2	1	1
	185	5	6	6	6	6	6	5	5	2	2	5	4	2	2	6	6	8	4.82353	1.81091	6	4	6	6	8	1	5	8	6	6	8	8	5	5	4	4	9	9	6	2.08637	4	2	2	3		2	1
	190	5	6	4	4	6	6	5	5	2	2	5	3	3	3	5	5	8	4.52941	1.58578	5	3	6	6	8	0	5	8	6	6	9	9	4	4	4	4	8	8	5.72222	2.37154	2	3	2	3		2	1
	195	4	6	3	3	5	5	4	4	1	1	3	3	2	2	5	5	7	3.70588	1.68689	5	3	6	6	7		8	7	5	5	8	8	3	3	5	5	6	6	5.64706	1.65609	2	1	2	3		2	1
	200	4	6	3	3	5	5	4	4	1	1	1	3	2	2	4	4	6	3.41176	1.62245	4	2	7	7	6		5	6	5	5	8	8	3	3	6	6	6	6	5.47059	1.69991	2	1	2	3		2	1
	205	4	6	2	2	5	5	5	5	1	1	1	3	2	2	5	5	5	3.47059	1.77192	3	3	7	7	4		5	5	6	6	7	7	4	4	6	6	6	6	5.41176	1.37199	4	1	2	3		1	1
	210	4	5	2	2	5	5	5	5	0	0	2	3	1	1	6	6	3	3.23529	2.04724	5	3	7	7	4		5	3	5	5	7	7	3	3	5	5	5	5	4.94118	1.43486	4	1	2	3		1	0
	215	4	5	2	2	6	6	5	5			2	4	1	1	3	3	2	3.4	1.72378	5	3	7	7	3		5	2	5	5	7	7	3	3	5	5	4	4	4.70588	1.61108	4	1	2	4		1
	220	4	6	1	1	5	5	6	6			2	3	1	1	4	4	2	3.4	1.95667	4	3	7	7	1		5	2	4	4	6	6	3	3	5	5	4	4	4.29412	1.64942	5	1	2	4		1
	225	4	6	1	1	5	5	5	5			2	3	1	1	5	5	1	3.33333	1.9518	5	3	6	6	1		6	1	3	3	6	6	2	2	4	4	4	4	3.88235	1.7636	5	1	2	3		1
	230	4	6	1	1	4	4	4	4			3	3	1	1	4	4	1	3	1.60357	4	3	6	6	1		5	1	4	4	6	6	2	2	4	4	4	4	3.88235	1.65387	5	1	2	3		1
	235	2	6	1	1	4	4	4	4			1	2			3	3	1	2.76923	1.58923	3	3	6	6	1		4	1	4	4	7	7	3	3	4	4	4	4	4	1.73205	4	1	1	3		1
	240	2	6	1	1	3	3	4	4			1	2			3	3	1	2.61538	1.50214	3	3	7	7	1		5	1	5	5	8	8	3	3	5	5	4	4	4.52941	2.12478	5	2	1	3		1
	245	2	6	1	1	3	3	5	5			1	1			3	3	1	2.69231	1.75046	3	3	6	6	1		6	1	5	5	8	8	3	3	5	5	4	4	4.47059	2.03463	4	2	1	2		1
	250	2	8	1	1	3	3	6	6			1				3	3	1	3.16667	2.329	3	3	6	6	1		6	1	4	4	7	7	3	3	4	4	4	4	4.11765	1.79869	3	1	1	2		1
	255	2	8	1	1	4	4	7	7			1				4	4	2	3.75	2.49089	3	3	7	7	1		7	2	5	5	7	7	3	3	5	5	3	3	4.47059	2.00367	3	1	1	2		1
	260	2	8	1	1	4	4	7	7			1				4	4	3	3.83333	2.4433	3	3	7	7	1		7	3	5	5	6	6	3	3	4	4	3	3	4.29412	1.7946	3	1	1	2		1
	265	3	8	1	1	4	4	7	7			1				3	3	3	3.75	2.4168	3	3	7	7	1		5	3	5	5	5	5	3	3	5	5	4	4	4.29412	1.53153	3	1	1	2		1
	270	2	8	1	1	4	4	6	6							3	3	3	3.72727	2.19504	4	2	7	7			4	3	3	3	6	6	3	3	5	5	3	3	4.1875	1.60078	3	1		2		1
	275	2	8	1	1	4	4	6	6							3	3	1	3.54545	2.33939	5	2	8	8			4	1	3	3	6	6	3	3	5	5	3	3	4.25	2.0166	4	1		1		1
	280	2	7	1	1	4	4	6	6							3	3	1	3.45455	2.16165	5	2	8	8			4	1	2	2	7	7	3	3	5	5	3	3	4.25	2.26569	4			1		1
	285	2	8	1	1	3	3	6	6							2	2	1	3.18182	2.40076	5	2	8	8			4	1	3	3	5	5	3	3	4	4	3	3	4	1.89737	4			1
	290	3	10	1	1	2	2	6	6							2	2	1	3.27273	2.86674	5	2	8	8			4	1	3	3	5	5	3	3	4	4	3	3	4	1.89737	4			1
	295	4	10	1	1	2	2	6	6							2	2		3.6	2.91357	6	2	7	7			4		2	2	4	4	2	2	4	4	3	3	3.73333	1.75119	4			1
	300	5	10			2	2	6	6							2	2		4.375	2.92465	5	2	7	7			4		2	2	4	4	1	1	4	4	3	3	3.53333	1.84649	4			1
	305	5	9			2	2	5	5							1	1		3.75	2.76457	5	1	7	7			4		2	2	3	3	1	1	4	4	3	3	3.33333	1.91485	4			1
	310	4	7			2	2	5	5										4.16667	1.94079	5	1	8	8			3		3	3	2	2	1	1	4	4	2	2	3.26667	2.25093	4
	315	3	7			3	3	2	3										3.5	1.76068	5	1	8	8			3		2	2	2	2	1	1	4	4	2	2	3.13333	2.29492	4
	320	3	5			4	4	3	3										3.66667	0.816497	6	1	8	8			3		2	2	2	2	1	1	4	4	2	2	3.2	2.36643	3
	325	3	5			4	4	3	2										3.5	1.04881	6	1	8	8			2		1	1	2	2	1	1	4	4	3	3	3.13333	2.4456	2
	330	3	5			3	4	3	2										3.33333	1.0328	4	1	8	8			2		1	1	2	2	1	1	4	4	3	3	3	2.32993	2
	335	3	5			4	4	3	2										3.5	1.04881	4	1	8	8			2		1	1	2	2	1	1	4	4	3	3	3	2.32993	2
	340	3	5			3	4	3	2										3.33333	1.0328	4	1	7	7			2		1	1	2	2	1	1	3	3	3	3	2.73333	1.98086	2
	345	2	5			4	4	3	2										3.33333	1.21106	4	1	7	7			0		1	1	2	2	1	1	3	3	3	3	2.6	2.09762	2
	350	2	4			3	4	3	2										3	0.894427	4	1	7	7					1	1	2	2	1	1	3	3	3	3	2.78571	2.04483	1
	355	2	4			4	4	3	2										3.16667	0.983192	4	0	7	7					1	1	2	2	1	1	3	3	3	3	2.71429	2.12779	1
	360	2	4			3	4	3	2										3	0.894427	5		7	7					1	1	2	2	1	1	3	3	2	2	2.84615	2.1543	1
	365	2	3			2	2	3	3										2.5	0.547723	5		7	7					1	1	2	2	1	1	2	2	2	2	2.69231	2.17503	1
	370	1	2			2	2	3	3										2.16667	0.752773	5		6	6					1	1	2	2	1	1	3	3	1	1	2.53846	1.94145
	375	2	2			1	1	0	0										1	0.894427	5		6	6					1	1	2	2	1	1	3	3	2	2	2.69231	1.84321
	380	2	2			1	1	2	0										1.33333	0.816497	4		6	6							2	2	1	1	2	2	2	2	2.72727	1.79393
	385	1	2			1	1	3	0										1.33333	1.0328	4		6	6							1	1	1	1	2	2	2	2	2.54545	1.91644
	390	1	2			6	1	0	0										1.66667	2.25093	4		6	6							1	1	1	1	2	2	2	2	2.54545	1.91644
	395	1	1			1	1	1	1										1	0	3		6	6							1	1	1	1	1	1	2	2	2.27273	1.95402
	396	1	1			1	1	1	1										1	0	3		6	6							1	1	1	1	1	1	2	2	2.27273	1.95402
	397	1	1			1	1	1	2										1.16667	0.408248	3		6	6							1	1	1	1	1	1	2	2	2.27273	1.95402
	398	1	1			1	1	2	2										1.33333	0.516398	3		6	6							1	1	1	1	1	1	2	2	2.27273	1.95402
	399	1	1			1	1	0	0										0.666667	0.516398	3		6	6							1	1	1	1	1	1	2	2	2.27273	1.95402
	400	1	1			1	0	0	0										0.5	0.547723	3		6	6							1	1	1	1	1	1	2	2	2.27273	1.95402
						1	1	1	1														5	5													1	1
						1	1	1	1														5	5													1	1
						1	1	1	1														5	5													1	1
						1	1	0	0														5	5													1	1
						1	1																4	4													1	1
						1	1																4	4													1	1
						1	1																4	4													1	1
						1	1																4	4													1	1
						1	1																4	4													1	1
						1	1																4	4													1	1
						1	1																4	4													1	1
						1	1																4	4													1	1
						1	1																4	4													1	1
						1	1																4	4													1	1
						1	1																3	3													1	1
						1	1																3	3													1	1
						1	1																3	3													1	1
						1	1																3	3													1	1
						1	1																3	3													1	1
						1	1																3	3													1	1
						1	1																3	3													1	1
						1	1																3	3													1	1
						1	1																3	3													1	1
						1	1																3	3													1	1
						1	1																3	3													1	1
						1	1																3	3													1	1
						1	1																3	3													1	1
						1	1																3	3													1	1
						1	1																3	3													1	1
						1	1																3	3													1	1
						1	1																3	3													1	1
						1	1																3	3													1	1
						1	1																3	3													1	1
						1	1																3	3													1	1
						1	1																3	3													1	1
						1	1																3	3													1	1
						1	1																2	2													1	1
						1	1																2	2													1	1
						0	0																2	2													1	1
																							2	2													1	1
																							1	1													1	1
																							1	1													1	1
																							0	0													1	1
																																					1	1
																																					1	1
																																					1	1
																																					1	1
																																					1	1
																																					1	1
																																					1	1
																																					1	1
																																					1	1
																																					1	1
																																					1	1
																																					1	1
																																					1	1
																																					1	1
																																					1	1
																																					1	1
																																					1	1
																																					1	1
																																					1	1
																																					1	1
																																					1	1
																																					1	1
																																					0	0
[truncated: 45 more columns]

## Sheet: Fig.3D sholl analysis binned
		<20				40				60				80				100				120				140				160				180				200				220				240
		WT AL	WT CR	cKO AL	cKO CR	WT AL	WT CR	cKO AL	cKO CR	WT AL	WT CR	cKO AL	cKO CR	WT AL	WT CR	cKO AL	cKO CR	WT AL	WT CR	cKO AL	cKO CR	WT AL	WT CR	cKO AL	cKO CR	WT AL	WT CR	cKO AL	cKO CR	WT AL	WT CR	cKO AL	cKO CR	WT AL	WT CR	cKO AL	cKO CR	WT AL	WT CR	cKO AL	cKO CR	WT AL	WT CR	cKO AL	cKO CR	WT AL	WT CR	cKO AL	cKO CR
	1	6	6	3	5	10	12	3	8	11	15	6	10	10	17	11	12	8	21	11	13	7	16	9	14	8	15	7	14	9	13	6	14	6	9	5	13	5	5	3	10	4	4	4	7	3	4	5	4
	2	7	3	4	5	12	6	5	8	16	9	4	10	15	10	6	12	15	10	5	13	11	8	5	14	10	7	3	14	10	7	2	14	8	5	2	13	6	3	2	10	6	3	1	7	6	3	1	4
	3	4	5	4	3	8	7	5	4	11	8	5	5	11	13	4	6	10	17	5	5	8	17	3	6	6	15	2	5	5	10	2	4	3	7	2	2	4	6	2	1	1	7	2	1	1	6	2
	4	4	5	4	3	8	7	6	4	11	8	6	5	11	13	5	6	10	17	3	5	8	17	5	6	6	15	4	5	5	10	3	4	3	7	3	2	4	6	3	1	1	7	4	1	1	6	3
	5	7	3	5	2	14	7	9	4	15	15	10	6	13	22	7	9	12	23	3	11	13	21	2	14	11	20	1	17	8	13		18	7	11		17	5	7		15	5	3		16	4	1		11
	6	7	2	2	3	14	5	3	5	15	9	5	6	13	13	4	7	12	12	5	10	13	11	5	9	11	8	5	10	8	4	4	7	7	2	3	7	5	1	2	5	5		1	4	4		1	4
	7	3	3	3	2	4	7	6	3	4	9	7	3	6	5	8	4	5	4	4	4	5	6	3	4	4	8	2	4	4	8	2	4	4	7	1	6	4	6	1	5	5	5	1	3	4	5		1
	8	3	2	5	2	4	8	9	3	4	13	11	3	6	15	10	4	5	17	9	4	5	17	7	4	4	17	5	4	4	13	3	4	4	11	1	6	4	7		5	5	3		3	4	1		1
	9	7	3	10	4	15	4	12	8	18	4	9	9	15	7	6	10	13	6	4	11	9	7	1	7	6	6		4	4	5		4	3	6		3	1	5		3	0	5		4		4		4
	10	7	3	5	4	15	4	8	8	18	4	8	9	15	7	7	10	13	6	6	11	9	7	4	7	6	6	3	4	4	5	1	4	3	6		3	1	5		3	0	5		4		4		4
	11	6	4	6	7	10	8	8	12	18	9	5	15	20	11	4	18	14	11	2	15	15	11	2	13	13	10	2	9	10	8		5	9	8		3	4	8		2	2	7		2	2	7		2
	12	3	4	2	7	4	8	3	12	5	9	4	15	5	11	1	18	3	11		15	4	11		13	7	10		9	7	8		5	6	8		3	3	8		2	3	7		2	3	7		2
	13	3	5	3	5	10	9	3	9	12	12	1	9	14	14	1	11	17	15	1	9	15	14		11	11	9		7	6	7		7	3	6		2	2	4		2	1	3			1	2
	14	3	5	3	5	10	9	5	9	12	12	4	9	14	14	1	11	17	15	1	9	15	14	1	11	11	9		7	6	7		7	3	6		2	2	4		2	1	3			1	2
	15	2	3	4	4	2	5	7	8	3	8	9	9	7	11	10	5	10	9	9	5	10	7	10	4	11	6	9	3	9	6	8	3	7	5	3	2	5	5	3	2	4	5	1	3	4	4		4
	16	2	3	4	4	2	5	6	7	3	8	7	9	7	11	5	12	10	9	3	13	10	7	2	9	11	6	2	8	9	6	2	7	7	5	2	5	5	5	2	3	4	5	1	2	4	4		1
	17	2	3	6	4	8	6	7	7	13	8	7	9	15	11	6	12	17	13	6	13	17	14	5	9	17	15	3	8	13	14	2	7	11	12	1	5	7	7	1	3	3	5		2	1	4		1
	18	6	3	3	3	10	6	6	6	11	8	6	10	10	11	6	11	8	13	4	12	7	14	3	12	8	15	2	12	9	14	1	11	6	12	0	9	5	7		7	4	5		5	3	4		4
	19	7	2	3	3	12	4	6	6	16	5	6	10	15	6	6	11	15	7	4	12	11	5	3	12	10	5	2	12	10	4	1	11	8	3	0	9	6	2		7	6	1		5	6	1		4
	20	4	2	3	6	8	4	6	13	11	5	6	16	11	6	6	18	10	7	4	18	8	5	3	13	6	5	2	7	5	4	1	2	3	3	0	3	4	2		2	1	1		2	1	1		1
	21	4	2	3	4	8	4	6	7	11	5	6	5	11	6	6	5	10	7	4	9	8	5	3	10	6	5	2	10	5	4	1	9	3	3	0	9	4	2		10	1	1		10	1	1		8
	22	4	6	3	2	7	12	6	4	7	15	6	7	7	17	6	10	6	21	4	17	7	16	3	19	5	14	2	22	4	13	1	17	3	9	0	13	3	5		8	2	4		2	2	4
	23	4	4	3	3	7	7	7	6	7	10	7	9	7	10	7	12	6	13	6	16	7	11	5	17	5	13	3	15	4	12	1	14	3	10	0	11	3	6	0	6	2	7		3	2	7		2
	24	4	2	3	3	7	4	7	6	7	4	7	9	7	6	7	12	6	8	6	16	7	9	5	17	5	7	3	15	4	5	1	14	3	3	0	11	3	3	0	6	2	3		3	2	3		2
	25	4	2	3	2	7	4	7	3	7	4	7	6	7	6	7	10	6	8	6	12	7	9	5	16	5	7	3	20	4	5	1	17	3	3	0	16	3	3	0	15	2	3		6	2	3		2
	26	3	2	3	7	4	4	7	11	4	4	7	15	6	6	7	19	5	8	6	20	5	9	5	21	4	7	3	20	4	5	1	20	4	3	0	18	4	3	0	15	5	3		10	4	3		4
	27	3	2	3	3	4	4	7	4	4	4	7	5	6	6	7	5	5	8	6	4	5	9	5	3	4	7	3	2	4	5	1	2	4	3	0	2	4	3	0	1	5	3		0	4	3		0
	28	3	3	3	3	8	4	3	4	9	3	6	5	8	2	11	5	6	2	11	4	4		9	3	3		7	2	2		6	2	1		5	2	1		3	1	0		4	0			5	0
	29	3	3	3	3	8	4	3	4	9	3	6	5	8	2	11	5	6	2	11	4	4		9	3	3		7	2	2		6	2	1		5	2	1		3	1	0		4	0			5	0
	30	3	3	3	2	8	4	3	3	9	3	6	4	8	2	11	5	6	2	11	5	4		9	4	3		7	3	2		6	3	1		5	3	1		3	3	0		4	2			5	2
	31	3	2	4	2	8	4	6	3	9	8	6	4	8	11	5	5	6	12	3	5	4	10	5	4	3	10	4	3	2	7	3	3	1	5	3	3	1	4	3	3	0	2	4	2		1	3	2
	32	3	2	5	6	5	4	9	8	9	8	10	7	10	11	7	6	7	12	3	4	8	10	2	5	7	10	1	4	5	7		4	4	5		4	2	4		4	1	2		2	1	1		1
	33	3	2	2	6	5	4	3	8	9	8	5	7	10	11	4	6	7	12	5	4	8	10	5	5	7	10	5	4	5	7	4	4	4	5	3	4	2	4	2	4	1	2	1	2	1	1	1	1
	34	3	2	2	4	4	4	3	6	5	8	5	6	5	11	4	4	3	12	5	7	4	10	5	5	7	10	5	7	7	7	4	5	6	5	3	6	3	4	2	6	3	2	1	7	3	1	1	7
	35	3	2	3	4	4	4	6	6	5	8	10	6	5	11	10	4	3	12	7	7	4	10	6	5	7	10	5	7	7	7	5	5	6	5	6	6	3	4	4	6	3	2	4	7	3	1	5	7
	36	2	3	3	4	5	7	4	6	7	9	4	6	9	5	4	4	10	4	5	7	10	6	4	5	10	8	2	7	10	8	3	5	7	7	2	6	4	6	2	6	5	5	2	7	7	5	2	7
	37	2	2	1	2	5	8	3	4	7	13	4	4	9	15	6	5	10	17	7	4	10	17	6	3	10	17	6	2	10	13	4	2	7	11	3	3	4	7	3	3	5	3	3	2	7	1	3	2
	38	3	3	1	2	5	4	3	4	5	4	4	4	9	7	6	5	9	6	7	4	9	7	6	3	8	6	6	2	4	5	4	2	2	6	3	3	1	5	3	3		5	3	2		4	3	2
	39	3	3	3	2	5	4	4	4	5	4	4	4	9	7	5	5	9	6	4	4	9	7	3	3	8	6	1	2	4	5	3	2	2	6	6	3	1	5	5	3		5	5	2		4	5	2
	40	3	3	2	2	6	6	4	3	9	8	6	4	10	9	7	6	12	10	7	6	15	9	6	6	14	6	5	7	12	4	4	8	8	4	2	7	6	2	2	5	5	2	1	4	4	2	1	4
	41	3	3	2	2	6	6	4	3	9	8	6	4	10	9	7	6	12	10	7	6	15	9	6	6	14	6	5	7	12	4	4	8	8	4	2	7	6	2	2	5	5	2	1	4	4	2	1	4
	42	3	3	4	2	6	6	5	3	9	8	7	6	10	9	7	11	12	10	9	12	15	9	8	13	14	6	5	10	12	4	3	8	8	4	2	6	6	2	3	4	5	2	4	1	4	2	4
	43	3	3	2	4	6	5	4	9	7	8	4	12	9	11	6	11	12	9	7	10	13	7	6	6	12	6	4	5	9	6	2	4	5	5		5	4	5		3	3	5		2	2	4		1
	44	3	3	1	3	6	5	2	6	7	8	3	9	9	11	2	7	12	9	2	6	13	7	2	5	12	6	2	3	9	6	2	5	5	5	2	5	4	5	2	5	3	5	2	5	2	4	2	6
	45	3	3	1	3	6	5	2	6	7	8	3	9	9	11	2	7	12	9	2	6	13	7	2	5	12	6	2	3	9	6	2	5	5	5	2	5	4	5	2	5	3	5	2	5	2	4	2	6
	46	2	2	1	4	3	4	2	8	4	6	3	8	5	7	2	9	10	9	2	10	10	9	2	8	9	10	2	6	7	9	2	6	9	8	2	6	10	5	2	5	7	3	2	4	4	3	2	2
	47	2	2	1	4	3	4	2	8	5	6	2	8	6	7	1	9	6	9	2	10	5	9	1	8	4	10	1	6	3	9	1	6	2	8	1	6	1	5	1	5	1	3	1	4	1	3	1	2
	48	2	2	1	7	3	4	2	12	5	6	2	11	6	7	1	8	6	9	2	6	5	9	1	4	4	10	1	4	3	9	1	0	2	8	1		1	5	1		1	3	1		1	3	1
	49	2	2	1	7	3	3	2	12	5	4	2	11	6	6	1	8	6	6	2	6	5	6	1	4	4	4	1	4	3	3	1	0	2	2	1		1	2	1		1	2	1		1	3	1
	50	2	2	2	7	3	3	6	13	5	4	11	18	6	6	10	22	6	6	11	21	5	6	10	19	4	4	8	19	3	3	7	19	2	2	4	14	1	2	3	9	1	2	2	5	1	3	1	2
	51	2	2	3	5	2	2	3	12	4	5	4	16	5	8	4	16	8	11	5	14	9	8	6	11	8	9	4	9	9	7	3	7	10	5	3	6	8	3	2	5	7	2	2	2	2	2	3	2
	52	2	2	5	5	2	2	8	12	4	5	7	16	5	8	3	16	8	11	4	14	9	8	3	11	8	9	4	9	9	7	4	7	10	5	3	6	8	3	2	5	7	2	2	2	2	2	3	2
	53	3	2	3	5	4	3	5	12	6	4	5	16	8	7	6	16	8	8	7	14	9	10	11	11	8	11	10	9	7	7	10	7	6	5	8	6	5	6	8	5	4	4	7	2	2	5	7	2
	54	3	2	4	8	4	3	7	13	6	4	9	14	8	7	11	13	8	8	13	12	9	10	13	10	8	11	13	9	7	7	13	7	6	5	10	4	5	6	9	2	4	4	5	2	2	5	6	2
	55	3	3	2	8	4	7	5	13	6	5	6	14	8	9	6	13	8	7	9	12	9	5	12	10	8	3	12	9	7	4	9	7	6	3	5	4	5	3	4	2	4	3	2	2	2	3	2	2
	56	4	2	6	8	9	5	8	13	11	7	9	14	15	9	7	13	15	10	5	12	16	12	5	10	14	14	7	9	13	14	3	7	13	13	2	4	8	11	1	2	5	9	1	2	2	6	2	2
	57	4	2	4	8	9	5	6	13	11	7	7	14	15	9	7	13	15	10	7	12	16	12	6	10	14	14	5	9	13	14	4	7	13	13	2	4	8	11	1	2	5	9	1	2	2	6	1	2
	58	2	2	4	1	3	5	6	3	4	7	7	5	5	9	7	6	6	10	7	7	7	12	6	6	6	14	5	6	7	14	4	4	7	13	2	2	5	11	1	1	4	9	1	1	3	6	1	1
	59	2	3	4	1	3	7	6	3	4	10	7	5	5	11	7	6	6	11	7	7	7	12	6	6	6	12	5	6	7	10	4	4	7	8	2	2	5	5	1	1	4	3	1	1	3	1	1	1
	60	2	3	2	1	3	7	4	3	4	10	4	5	5	11	4	6	6	11	6	7	7	12	5	6	6	12	3	6	7	10	1	4	7	8	1	2	5	5	1	1	4	3	1	1	3	1	1	1
	61	2	3	2	1	3	7	4	3	4	10	4	5	5	11	4	6	6	11	6	7	7	12	5	6	6	12	3	6	7	10	1	4	7	8	1	2	5	5	1	1	4	3	1	1	3	1	1	1
	62	3	3	2	5	5	6	2	8	6	8	3	11	7	9	4	15	9	10	4	21	9	10	3	21	8	9	3	17	7	7	3	14	6	6	3	11	5	5	2	8	4	3	1	8	3	2	1	7
	63	3	3	2	4	5	6	2	6	6	8	3	10	7	9	4	14	9	10	4	18	9	10	3	18	8	9	3	17	7	7	3	14	6	6	3	11	5	5	2	5	4	3	1	1	3	2	1	1
	64	3	3	2	4	5	6	2	6	6	8	3	10	7	9	4	14	9	10	4	18	9	10	3	18	8	9	3	17	7	7	3	14	6	6	3	11	5	5	2	5	4	3	1	1	3	2	1	1
	65	3	3	2	7	5	6	2	13	6	7	3	16	7	8	4	16	9	10	4	12	9	9	3	5	8	7	3	3	7	5	3	1	6	3	3	2	5	2	2	2	4	1	1	2	3	0	1	2
	66	3	3	3	7	5	6	4	13	6	7	5	16	7	8	7	16	9	10	9	12	9	9	10	5	8	7	9	3	7	5	6	1	6	3	4	2	5	2	2	2	4	1	0	2	3	0	0	2
	67	3	9	3	1	5	14	4	2	6	17	5	2	7	17	7	3	9	15	9	6	9	11	10	6	8	7	9	5	7	5	6	3	6	3	4	3	5	2	2	3	4	3	0	2	3	3	0	2
	68	2	2	3	1	3	6	4	2	5	8	5	2	8	11	7	3	8	12	9	6	8	13	10	6	7	13	9	5	5	12	6	3	4	12	4	3	3	9	2	3	3	8	0	2	3	4	0	2
	69	2	2	2	2	3	6	2	4	5	8	2	4	8	11	1	5	8	12	3	5	8	13	4	6	7	13	4	7	5	12	3	8	4	12	2	7	3	9	2	5	3	8	3	4	3	4	3	3
	70	2	3	3	2	3	6	3	4	5	9	3	4	8	7	4	5	8	5	5	5	8	4	5	6	7	3	4	7	5	2	3	8	4	4	1	7	3	4		5	3	4		4	3	5		3
	71	2	3	6	2	3	6	7	4	5	9	9	4	8	7	10	5	8	5	10	5	8	4	6	6	7	3	5	7	5	2	3	8	4	4	3	7	3	4	2	5	3	4	1	4	3	5	1	3
	72	2	3	3	3	3	6	4	7	5	9	5	12	6	7	4	10	8	5	3	9	7	4	2	6	6	3	1	4	6	2	1	3	5	4	1	1	2	4	1		1	4	1		0	5
	73	2	4	1	3	3	7	3	7	5	7	4	12	6	8	4	10	8	7	3	9	7	5	3	6	6	3	2	4	6	4	1	3	5	4	2	1	2	3	2		1	2	1		0	2	1
	74	2	5	1	1	3	8	3	3	5	7	4	4	6	8	4	6	8	7	3	6	7	5	3	7	6	3	2	7	6	4	1	6	5	4	2	5	2	4	2	4	1	2	1	3	0	2	1	2
	75	3	1	1	1	10	3	3	3	12	4	4	4	14	6	4	6	17	7	3	6	15	7	3	7	11	7	2	7	6	6	1	6	3	5	2	5	2	3	2	4	1	1	1	3	1	2	1	2
	76	3	1	1	1	10	3	3	3	12	4	4	4	14	6	4	6	17	7	3	6	15	7	3	7	11	7	2	7	6	6	1	6	3	5	2	5	2	3	2	4	1	1	1	3	1	2	1	2
	77	3	1	3	1	10	3	6	3	12	4	7	4	14	6	8	6	17	7	5	6	15	7	3	7	11	7	2	7	6	6	4	6	3	5	4	5	2	3	4	4	1	1	4	3	1	2	4	2
	78	3	1	5	1	4	3	8	3	6	4	9	4	14	6	8	6	21	7	5	6	21	7	3	7	22	7	2	7	19	6	2	6	14	5	1	5	10	3	1	4	8	1	1	3	8	2	1	2
	79	5	2	2	1	9	4	2	3	14	5	1	4	16	6	1	6	16	7	5	6	9	9	6	7	3	10	6	7	2	9	8	6	1	7	7	5		6	5	4		4	5	3		3	4	2
	80	5	2	6	3	7	4	8	6	9	5	7	8	9	6	8	6	8	7	9	6	7	9	7	7	6	10	4	6	4	9	3	5	4	7	4	4	4	6	2	3	3	4	3	2	3	3	3	3
	81	5	2	5	3	7	4	9	6	9	7	11	8	9	7	11	6	8	12	11	6	7	14	11	7	6	16	11	6	4	14	6	5	4	14	2	4	4	11		3	3	8		2	3	4		3
	82	4	2	4	3	7	4	7	6	7	7	8	8	7	7	7	6	5	12	9	6	3	14	8	7	3	16	9	6	4	14	7	5	4	14	4	4	3	11	2	3	2	8	3	2	1	4	2	3
	83	5	3	3	4	8	6	5	6	8	7	6	6	9	9	7	7	11	10	8	10	12	13	7	13	14	12	6	12	11	10	4	9	6	11	3	7	5	8	1	6	3	8	2	4	3	8	2	2
	84	4	3	3	4	3	6	5	6	2	7	6	6	4	9	7	7	5	10	8	10	5	13	7	13	7	12	6	12	5	10	4	9	6	11	3	7	5	8	1	6	5	8	2	4	7	8	2	2
	85	4	3	3	4	3	6	5	6	2	7	6	6	4	9	7	7	5	10	8	10	5	13	7	13	7	12	6	12	5	10	4	9	6	11	3	7	5	8	1	6	5	8	2	4	7	8	2	2
	86	4	3	2	5	6	5	3	7	7	7	7	8	9	7	13	9	11	8	14	8	12	10	16	4	14	10	15	1	12	8	11	1	12	8	3	0	10	7	2		7	6	1		6	5
	87	4	3	3	5	6	5	4	7	7	7	2	8	9	7	1	9	11	8	2	8	12	10	2	4	14	10	6	1	12	8	7	1	12	8	8	0	10	7	8		7	6	5		6	5	2
	88	4	3	3	3	6	5	8	5	7	7	9	8	9	7	9	10	11	8	10	8	12	10	9	8	14	10	11	7	12	8	7	4	12	8	3	2	10	7		1	7	6			6	5
	89	4	2	3	3	6	3	4	5	7	4	5	8	9	7	11	10	11	8	10	8	12	9	10	8	14	8	8	7	12	8	9	4	12	6	8	2	10	3	5	1	7	3	2		6	3	0
	90	6	2	2	2	9	3	3	4	9	4	4	5	11	7	5	6	12	8	4	3	9	9	4	3	8	8	3	2	5	8	3	3	2	6	4	2	4	3	5	2	2	3	5	2	4	3	4	2
	91	6	3	4	2	9	5	8	4	9	11	7	5	11	14	10	6	12	14	10	3	9	13	9	3	8	14	5	2	5	13	6	3	2	11	4	2	4	10	2	2	2	6	1	2	4	6	1	2
	92	3	3	2	3	4	5	5	4	5	11	6	5	7	14	8	7	5	14	8	8	5	13	7	9	5	14	6	8	6	13	5	6	5	11	4	5	5	10	4	3	4	6	5	2	3	6	6	1
	93	3	3	11	3	6	4	19	4	6	4	14	5	7	2	11	7	6	4	4	8	7	5	2	9	5	4	1	8	3	5		6	3	5		5	3	5		3	2	5		2	3	4		1
	94	3	3	3	2	6	4	7	4	6	4	10	5	7	2	11	4	6	4	13	5	7	5	12	6	5	4	12	5	3	5	9	4	3	5	5	5	3	5	4	3	2	5	5	2	3	4	4	2
	95	7	3	4	2	10	4	5	4	11	4	5	5	13	2	2	4	10	4	4	5	10	5	4	6	10	4	3	5	3	5	3	4	3	5	2	5	3	5		3	5	5		2	5	4		2
	96	4	2	4	1	6	3	7	3	10	4	7	5	9	4	9	5	7	5	6	5	8	6	6	5	8	4	7	5	8	3	4	6	6	3	3	6	5	1	5	4	6	1	4	3	5	1	4	3
	97	2	2	5	1	4	3	9	3	5	4	10	5	5	4	10	5	6	5	7	5	5	6	6	5	5	4	6	5	5	3	2	6	3	3	4	6	3	1	4	4	3	1	3	3	3	1	2	3
	98	2	3	3	3	4	2	6	5	5	3	8	6	5	3	4	8	6	5	4	8	5	5	4	6	5	4	3	6	5	4	2	2	3	6	3	1	3	7	2	1	3	6	2	1	3	5	2	2
	99	2	3	4	3	7	4	7	5	10	5	11	6	7	8	12	8	9	8	13	8	14	9	10	6	13	6	8	6	10	4	5	2	6	4	3	1	4	3	1	1	4	4	1	1	3	4	1	2
	100	2	3	4	5	7	5	7	8	10	6	11	12	7	8	12	14	9	7	13	20	14	5	10	17	13	6	8	13	10	6	5	11	6	2	3	11	4	5	1	9	4	6	1	8	3	5	1	9
[truncated: 16 more columns]

## Sheet: Fig.3H,I 8-OHdG
		NeuN+ cells				8-OHdG+NeuN+ cells
	n=7-8	WT AL	WT CR	cKO AL	cKO CR	WT AL	WT CR	cKO AL	cKO CR
	1	2300	1700	2160	2180	61.74	47.06	87.96	49.54
	2	2280	1960	1740	2020	53.51	43.88	94.25	63.37
	3	2600	2060	2240	2220	20	54.37	83.04	53.15
	4	2240	2040	2160	2000	74.11	47.06	93.52	40
	5	2460	2220	1960	1840	55.28	55.86	81.63	73.91
	6	2340	2720	2000	2400	27.73	27.94	72	55.99
	7	1760	2800	1980	2760	48.73	52.14	80.81	57.29
	8	2140		1940		46.56		79.38
	mean	2265	2214.29	2022.5	2202.86	48.4575	46.9014	84.0738	56.1786
	SD	247.444	404.593	159.441	304.506	17.5242	9.41801	7.49657	10.6644

## Sheet: Fig.S5 APE PolB staining
	APE1	CA1								CA3								CTX
		NeuN+ cells				APE1+NeuN+ cells				NeuN+ cells				APE1+NeuN+ cells				NeuN+ cells				APE1+NeuN+ cells
	n=4	WT AL	WT CR	cKO AL	cKO CR	WT AL	WT CR	cKO AL	cKO CR	WT AL	WT CR	cKO AL	cKO CR	WT AL	WT CR	cKO AL	cKO CR	WT AL	WT CR	cKO AL	cKO CR	WT AL	WT CR	cKO AL	cKO CR
	1	1720	1980	2060	1980	90.7	72.73	28.16	15.15	2100	2180	2200	2100	75.24	77.98	34.62	52.38	3360	3060	3080	3240	80.95	98.04	55.19	56.79
	2	1880	1940	1980	2040	91.49	70.1	4.04	30.39	2040	2160	1940	2180	80.39	64.81	48.45	54.13	2480	3440	3340	2860	99.19	98.26	57.49	97.2
	3	2060	1980	1840	1780	88.35	95.96	9.78	30.34	2040	2060	1960	2160	75.49	74.76	55.1	56.48	3320	2720	2320	2780	80.12	93.79	68.1	86.33
	4	2000	2040	1960	2200	80	80.39	12.24	5.45	2220	1960	2120	1960	56.95	77.55	33.02	48.98	3020	2840	2980	3300	99.34	93.42	65.77	49.09
	mean	1915	1985	1960	2000	87.635	79.795	13.555	20.3325	2100	2090	2055	2100	72.0175	73.775	42.7975	52.9925	3045	3015	2930	3045	89.9	95.8775	61.6375	72.3525
	SD	150	41.2311	90.9212	173.59	5.2618	11.6271	10.3251	12.2427	84.8528	101.325	125.831	99.3311	10.321	6.14476	10.7358	3.15869	406.079	316.386	434.051	262.996	10.8193	2.62994	6.26135	23.0659
	PolB	CA1								CA3								CTX
		NeuN+ cells				PolB+NeuN+ cells				NeuN+ cells				PolB+NeuN+ cells				NeuN+ cells				PolB+NeuN+ cells
	n=5-8	WT AL	WT CR	cKO AL	cKO CR	WT AL	WT CR	cKO AL	cKO CR	WT AL	WT CR	cKO AL	cKO CR	WT AL	WT CR	cKO AL	cKO CR	WT AL	WT CR	cKO AL	cKO CR	WT AL	WT CR	cKO AL	cKO CR
	1	1660	1780	1980	2655	96.39	95.51	97.98	96.61	2140	1580	2160	2970	98.13	89.87	80.56	96.97	2900	2660	3160	3510	80	87.22	78.48	82.05
	2	1520	1520	1760	1460	97.37	97.37	96.59	95.89	1880	1820	1500	1620	89.36	96.7	82.67	90.12	2400	2800	2240	2780	82.5	90	87.5	89.21
	3	1620	1680	1640	1640	95.06	94.05	100	97.56	2260	1760	1940	1740	89.38	82.95	92.78	78.16	2380	2640	2600	2720	84.03	87.88	87.69	91.91
	4	1720	1800	1700	1860	91.86	97.78	97.65	97.85	1920	1520	1620	2000	92.71	86.84	90.12	93	2200	2420	2680	3080	83.64	85.95	84.33	85.71
	5	1800	2400	2580	2060	95.56	93.33	89.15	96.12	1920	2040	2320	1200	84.38	92.16	75	95	2940	2940	1920	2220	89.8	84.35	90.63	87.39
	6		2880	1820			93.06	94.51			1880	1800			79.79	98.89			2700	2640			85.19	96.21
	7			1900				97.89				2320				87.93				1620				75.31
	8			1980				95.96				2280				84.21				1960				87.76
	mean	1664	2010	1920	1935	95.248	95.1833	96.2163	96.806	2024	1766.67	1992.5	1906	90.792	88.0517	86.52	90.65	2564	2693.33	2352.5	2862	83.994	86.765	85.9888	87.254
	SD	105.262	520.577	294.133	461.6	2.08676	2.04249	3.28053	0.866966	166.973	192.942	326.529	661.196	5.06663	6.17622	7.51706	7.42746	334.485	173.743	506.183	476.046	3.60626	2.04414	6.62785	3.70771

## Sheet: Fig.4 & S6 fEPSP
	fEPSP (%) 8 weeks
		WT AL (n=10)												cKO AL (n=8)
	time	1	2	3	4	5	6	7	8	9	10	mean	SD	1	2	3	4	5	6	7	8	mean	SD
	-20	108.86	106.448	190.156	98.0332	115.467	82.1314	87.9753	59.7021	121.476	138.841	110.909	35.526	78.1059	99.3816	101.962	118.164	82.4105	80.7738	85.3403	70.0187	89.5195	15.7099
	-17.5	98.9285	98.1155	163.078	65.5201	118.068	82.9969	97.7176	82.7177	118.285	125.489	105.092	27.5209	85.6886	105.343	94.6725	108.378	75.8833	92.7077	88.7066	93.6895	93.1336	10.3986
	-15	98.9302	101.398	157.162	85.1413	89.2816	92.058	87.1814	100.474	91.0746	114.525	101.723	21.3305	75.7621	92.5536	95.2245	103.173	81.1051	97.9732	98.5369	87.5567	91.4856	9.36513
	-12.5	123.011	103.623	143.209	104.308	88.7064	81.2929	71.1786	105.885	88.0247	128.348	103.759	22.5506	85.0803	81.3706	82.8946	100.743	93.6131	91.9312	97.5701	94.2536	90.932	7.06904
	-10	89.6733	100.381	123.072	75.0511	112.746	97.1025	96.3064	109.167	113.642	109.192	102.633	13.8698	98.8935	98.0305	82.8146	123.797	99.5484	98.2967	102.525	99.7415	100.456	11.1779
	-7.5	98.4746	81.6325	99.6144	93.0277	103.698	97.0078	109.097	95.2231	118.024	88.6344	98.4433	10.2548	91.9644	94.9521	98.3315	112.479	97.909	93.6483	89.2569	101.451	97.499	7.17885
	-5	76.3085	109.926	96.5371	117.571	99.563	97.0754	100.443	90.3897	90.7279	112.026	99.0568	12.0348	99.7048	113.914	132.218	79.3296	103.252	103.709	105.639	98.8925	104.582	14.8725
	-2.5	135.544	108.06	80.7762	114.351	83.9934	108.814	94.1527	105.22	77.607	90.1475	99.8666	17.9428	109.437	113.103	86.6356	84.3948	99.2903	104.347	102.578	99.9151	99.9626	10.0635
	2.5	302.234	176.154	582.857	290.505	766.707	138.763	154.582	199.003	125.79	128.731	286.533	218.192	177.109	271.893	395.49	403.144	193.196	123.973	200.468	102.065	233.417	114.43
	5	244.575	133.711	378.83	253.694	415.193	122.229	141.703	209.427	129.159	142.89	217.141	106.682	161.496	267.758	331.312	273.857	68.5118	90.8752	153.442	105.719	181.621	97.3381
	7.5	233.412	118.578	314.332	216.923	295.951	103.77	116.397	118.486	117.04	113.332	174.822	82.5021	144.797	230.138	308.845	199.367	71.7205	90.5495	133.445	107.244	160.763	80.1386
	10	218.024	147.472	281.582	202.355	277.467	103.466	125.289	135.379	133.628	108.378	173.304	67.0788	170.797	206.637	318.295	160.461	80.5794	119.959	77.6718	110.953	155.669	79.5466
	12.5	213.798	147.641	258.256	215.349	247.846	115.495	151.069	137.136	123.68	101.194	171.147	57.3487	168.936	178.322	292.834	166.533	70.0784	95.955	116.918	107.506	149.635	69.7373
	15	199.883	158.483	290.224	206.452	227.078	105.288	133.166	160.218	145.422	100.122	172.633	58.8066	163.032	127.783	286.403	149.271	63.1122	126.752	117.441	111.911	143.213	64.9197
	17.5	204.203	130.089	303.281	174.473	204.831	129.224	173.467	162.906	134.268	114.634	173.138	55.5061	170.085	172.731	281.081	168.07	63.6275	142.381	131.676	112.968	155.328	62.5952
	20	203.713	154.725	267.768	218.971	172.602	125.895	155.558	177.965	145.075	117.653	173.993	45.6467	196.335	91.6614	249.294	150.616	64.6288	163.369	148.914	114.229	147.381	58.6794
	22.5	200.18	140.284	262.478	186.296	156.494	116.734	148.451	188.599	147.705	126.202	167.342	43.1873	181.7	84.6963	279.89	197.148	63.5076	150.665	107.559	116.896	147.758	70.4092
	25	202.699	130.264	277.151	235.925	143.711	132.827	150.665	182.451	153.552	120.749	173	51.2985	182.577	175.904	265.435	239.579	76.8976	166.991	151.561	115.597	171.818	61.0533
	27.5	197.715	127.87	249.244	201.094	120.209	141.634	193.672	199.416	148.2	131.476	171.053	42.7489	211.035	167.573	226.005	240.329	75.8219	93.1238	137.436	122.717	159.255	62.0189
	30	201.967	161.677	201.814	201.772	127.616	140.139	162.704	220.501	161.206	145.796	172.519	31.6299	202.697	162.784	207.114	189.636	77.4246	98.2168	131.625	120.718	148.777	49.1429
	32.5	203.027	144.422	202.031	184.424	117.645	146.198	178.873	246.424	174.161	139.997	173.72	37.984	208.859	175.904	196.422	207.749	73.4089	148	160.131	123.078	161.694	46.643
	35	210.902	130.355	230.732	137.874	98.1835	154.904	176.205	228.11	162.738	137.716	166.772	44.4181	191.551	167.573	207.763	191.579	93.5338	123.904	152.096	125.096	156.637	40.0754
	37.5	217.361	143.02	222.338	138.444	122.172	132.551	150.573	229.389	149.687	156.04	166.157	40.4973	195.739	155.778	190.776	178.953	97.5462	121.411	151.203	127.092	152.312	35.2107
	40	209.14	147.723	185.445	184.479	116.114	138.51	174.187	248.083	154.832	147.087	170.56	38.3524	204.54	159.169	194.359	208.266	93.381	112.191	130.637	121.105	152.956	45.0343
	42.5	201.684	124.583	214.978	199.575	115.674	156.684	211.679	259.489	173.913	151.623	180.988	44.7015	204.823	159.169	202.392	223.631	110.822	103.315	153.233	116.896	159.285	46.8844
	45	201.469	141.183	242.442	174.699	105.074	153.089	165.994	238	167.418	142.335	173.17	43.3379	203.939	170.076	214.762	228.013	115.731	104.941	145.074	115.597	162.267	48.9916
	47.5	216.896	147.909	176.47	207.103	68.6128	148.39	157.5	234.43	145.055	162.594	166.496	46.802	168.983	177.016	188.801	240.572	117.872	91.0276	153.737	122.717	157.591	47.2174
	50	211.734	145.911	171.785	173.845	88.8018	130.059	169.343	252.285	179.691	163.255	168.671	43.9968	162.573	159.145	210.17	220.499	121.087	115.395	162.099	120.718	158.961	40.0486
	52.5	226.186	149.739	181.211	159.996	143.583	148.751	171.301	223.607	177.23	146.979	172.858	30.4019	156.353	181.38	192.672	208.737	103.831	109.386	184.112	123.078	157.444	40.5713
	55	210.011	179.447	158.245	251.252	111.538	172.529	199.853	225.634	181.278	118.704	180.849	43.9977	149.527	180.975	204.624	213.297	114.04	136.011	153.971	125.096	159.693	36.4949
	57.5	222.727	179.976	187.637	179.311	112.099	165.871	192.161	247.452	189.286	127.582	180.41	39.7553	175.687	142.179	181.082	228.807	107.753	140.091	154.097	127.092	157.098	37.6431
	60	232.785	153.441	165.16	209.164	103.123	160.76	181.835	227.55	187.794	144.432	176.604	39.8853	164.935	177.016	185.028	233.901	104.878	103.962	152.313	121.105	155.392	44.6932
	fEPSP (%) 48 weeks
	fEPSP (%)	WT AL (n=7)									WT CR (n=7)									cKO AL (n=12)														cKO CR (n=9)
	time	1	2	3	4	5	6	7	mean	SD	1	2	3	4	5	6	7	mean	SD	1	2	3	4	5	6	7	8	9	10	11	12	mean	SD	1	2	3	4	5	6	7	8	9	mean	SD
	-20	97.5861	85.5104	82.1314	71.3167	131.696	121.476	138.841	104.08	26.5073	95.5119	99.6205	98.8077	98.2106	102.212	83.885	94.6892	96.1338	5.95918	104.749	82.4105	96.8621	90.9423	135.672	89.9702	80.7738	85.3403	70.0187	111.451	80.5614	102.647	94.2832	17.5916	98.156	107.966	88.021	95.0437	95.9577	90.4882	90.4882	90.4882	90.4882	94.1219	6.14594
	-17.5	90.6867	92.6406	82.9969	80.5375	125.706	118.285	125.489	102.334	20.0644	105.239	95.2363	101.383	101.124	78.7548	85.4314	81.3704	92.6484	10.69	124.938	75.8833	97.594	87.0906	129.195	101.856	92.7077	88.7066	93.6895	100.954	86.7546	120.723	100.008	16.6734	112.177	68.5954	86.2556	79.4614	95.215	81.7964	81.7964	81.7964	81.7964	85.4322	12.1638
	-15	102.123	86.6212	92.058	94.1567	141.435	91.0746	114.525	103.142	19.2314	115.671	73.9654	108.074	84.8147	67.6679	86.0282	84.5997	88.6887	17.3267	100.792	81.1051	92.7353	100.607	112.554	100.886	97.9732	98.5369	87.5567	138.755	83.6314	118.348	101.123	16.0161	118.653	68.6744	93.9328	79.6931	102.176	77.0535	77.0535	77.0535	77.0535	85.7048	16.0082
	-12.5	98.2423	105.467	81.2929	82.8859	131.543	88.0247	128.348	102.258	20.7449	94.341	83.6933	127.404	88.9997	69.1972	83.3559	83.5107	90.0717	18.1551	85.0715	93.6131	90.3216	104.435	112.012	102.996	91.9312	97.5701	94.2536	70.8483	96.9768	115.974	96.3336	12.0117	98.8429	62.5382	99.389	104.986	85.6097	83.1387	83.1387	83.1387	83.1387	87.1023	12.6348
	-10	87.5182	107.327	97.1025	93.7783	122.902	113.642	109.192	104.495	12.3172	106.485	112.902	119.461	108.732	81.3763	92.6479	82.5536	100.594	15.0903	89.3474	99.5484	90.3371	93.6198	94.0166	91.8908	98.2967	102.525	99.7415	39.3404	108.353	114.718	93.478	18.6212	113.492	81.4194	97.0126	99.6177	97.1804	96.3244	96.3244	96.3244	96.3244	97.1133	8.08798
	-7.5	89.1493	99.1378	97.0078	98.124	106.361	118.024	88.6344	99.4911	10.195	101.006	96.2836	125.862	94.7687	82.8236	93.3125	101.827	99.4119	13.2396	89.9644	97.909	86.335	89.7475	98.2336	117.329	93.6483	89.2569	101.451	114.38	109.598	96.0365	98.6574	10.2301	101.086	81.1946	106.298	102.116	94.5999	85.0804	85.0804	85.0804	85.0804	91.7351	9.37904
	-5	109.266	89.0884	97.0754	107.551	90.7618	90.7279	112.026	99.4996	9.87158	98.2137	92.6397	76.9029	97.4479	112.07	99.1319	102.498	96.9862	10.6962	103.473	103.252	102.25	103.794	96.4719	97.5496	103.709	105.639	98.8925	142.59	90.0402	96.0289	103.641	13.0634	95.6477	116.575	95.3903	109.237	104.372	108.689	108.689	108.689	108.689	106.22	6.82982
	-2.5	114.066	104.447	108.814	100.547	79.9751	77.607	90.1475	96.5147	14.2015	94.296	98.1747	77.7732	99.0515	123.73	114.908	113.122	103.008	15.4111	117.215	99.2903	121.078	112.838	111.278	246.817	104.347	102.578	99.9151	103.689	92.0086	93.216	117.023	41.844	89.7746	120.811	101.299	89.0295	103.847	109.906	109.906	109.906	109.906	104.932	10.2965
	2.5	106.248	117.662	138.763	294.149	154.128	125.79	128.731	152.21	64.4031	303.875	280.48	576.289	419.289	204.821	242.537	316.738	334.861	125.894	153.534	193.196	242.537	178.696	111.753	101.025	123.973	200.468	102.065	113.258	459.675	362.806	195.249	112.255	250.212	277.576	118.337	287.054	515.488	124.734	173.005	207.305	239.431	243.682	118.926
	5	89.2574	85.1828	122.229	288.464	126.273	129.159	142.89	140.494	68.617	245.045	306.076	460.454	415.876	209.876	209.536	165.175	287.434	112.256	146.901	68.5118	209.536	79.5514	91.0344	106.513	90.8752	153.442	105.719	137.021	284.451	226.022	141.632	66.8637	143.351	213.075	110.366	211.762	535.026	111.615	129.56	175.386	170.54	200.076	131.359
	7.5	113.999	91.968	103.77	265.215	117.322	117.04	113.332	131.807	59.5221	226.556	213.381	401.506	337.694	212.424	145.447	146.113	240.446	95.7702	112.335	71.7205	145.447	67.9678	93.9168	109.036	90.5495	133.445	107.244	109.596	254.456	180.396	123.009	51.7703	137.894	204.391	110.68	207.504	511.004	120.057	131.208	169.507	156.829	194.342	123.624
	10	120.798	102.492	103.466	283.107	107.32	133.628	108.378	137.027	65.3664	224.549	211.332	350.288	367.48	225.698	158.925	140.968	239.892	87.6166	116.99	80.5794	158.925	57.5564	104.944	82.2541	119.959	77.6718	110.953	109.389	256.538	132.487	117.354	51.6363	115.851	181.897	121.17	221.846	414.866	129.436	114.875	156.859	167.3	180.456	94.8587
	12.5	115.161	103.188	115.495	244.334	82.6852	123.68	101.194	126.534	53.613	222.422	241.107	317.686	347.558	210.762	139.016	131.013	229.938	81.7885	107.553	70.0784	139.016	65.1061	102.533	89.3467	95.955	116.918	107.506	111.213	253.872	97.1511	113.021	48.5677	119.129	182.922	107.508	202.742	414.376	100.074	118.41	173.119	169.679	176.44	96.5915
	15	122.858	112.098	105.288	245.044	103.756	145.422	100.122	133.513	51.5594	207.989	238.607	335.283	380.509	209.603	131.194	121.932	232.16	96.7133	118.422	63.1122	131.194	70.6781	96.379	83.4011	126.752	117.441	111.911	121.803	233.542	102.163	114.733	43.3715	115.98	206.868	115.239	212.853	355.184	116.438	119.397	173.601	158.495	174.895	78.0744
	17.5	99.1845	101.911	129.224	261.493	98.9916	134.268	114.634	134.244	57.9072	192.946	297.28	306.678	363.439	197.849	128.436	125.047	230.239	93.0489	124.494	63.6275	128.436	51.1778	104.386	94.5533	142.381	131.676	112.968	121.061	240.271	95.5621	117.55	47.2662	100.224	220.949	103.498	208.005	339.172	104.511	116.442	172.161	165.488	170.05	78.3685
	20	113.401	96.2677	125.895	272.011	117.858	145.075	117.653	141.166	59.5144	178.892	339.187	299.417	301.603	412.492	131.179	138.982	257.393	108.459	141.312	64.6288	131.179	55.4612	89.911	97.5727	163.369	148.914	114.229	107.504	183.742	95.3179	116.095	38.8639	125.105	236.3	115.846	200.267	324.451	114.82	105.47	170.781	160.573	172.624	71.8955
	22.5	133.335	119.966	116.734	231.685	116.468	147.705	126.202	141.728	41.1821	198.295	333.488	305.459	323.439	186.875	141.587	129.593	231.248	87.452	133.217	63.5076	141.587	49.3795	87.4552	109.811	150.665	107.559	116.896	144.27	159.629	87.6966	112.639	35.2136	112.656	192.547	113.778	201.281	294.206	97.0361	106.185	175.665	178.302	163.517	63.7202
	25	120.238	126.783	132.827	251.445	112.429	153.552	120.749	145.432	48.5534	190.611	356.304	298.865	389.655	187.953	117.232	140.582	240.172	107.62	129.856	76.8976	117.232	45.0381	110.278	114.758	166.991	151.561	115.597	115.898	147.967	86.6295	114.892	33.7463	124.442	216.137	110.849	193.83	285.812	107.776	112.18	164.789	173.539	165.484	59.9525
	27.5	120.538	126.173	141.634	252.626	125.293	148.2	131.476	149.42	46.5338	173.929	349.128	285.493	318.633	159.408	143.882	112.869	220.478	94.653	144.08	75.8219	143.882	41.0676	105.999	117.481	93.1238	137.436	122.717	74.3519	148.469	81.8542	107.19	34.3095	147.5	212.846	123.633	174.018	258.066	112.747	105.742	177.149	168.259	164.44	49.3036
	30	114.287	124.658	140.139	228.33	109.953	161.206	145.796	146.338	40.422	175.555	315.278	300.202	331.303	199.746	124.703	133.894	225.811	88.0756	145.276	77.4246	124.703	24.7133	102.322	135.093	98.2168	131.625	120.718	125.239	106.722	72.1122	105.347	33.877	127.729	234.739	106.173	171.265	235.924	128.901	112.159	189.167	165.262	163.48	49.2968
	32.5	126.759	149.707	146.198	249.017	115.629	174.161	139.997	157.353	44.4329	178.521	349.857	288.11	358.025	181.486	133.569	125.078	230.664	99.5331	145.904	73.4089	133.569	21.5779	100.363	133.173	148	160.131	123.078	128.806	81.9165	84.124	111.171	39.9493	141.093	210.118	107.631	168.937	236.405	115.931	108.587	186.464	184.397	162.174	46.5937
	35	117.524	148.815	154.904	255.29	107.766	162.738	137.716	154.965	48.4606	180.745	349.399	309.249	389.645	215.184	128.147	98.7988	238.738	112.34	142.672	93.5338	128.147	15.6129	97.5697	126.135	123.904	152.096	125.096	139.406	68.8193	68.668	106.805	39.6936	142.136	227.326	123.129	153.304	220.912	110.403	104.271	199.607	174.98	161.786	46.4979
	37.5	116.399	152.058	132.551	292.838	140.783	149.687	156.04	162.908	58.8721	169.936	360.914	288.643	421.79	169.285	112.461	113.365	233.771	123.811	160.685	97.5462	112.461	27.5542	105.578	167.283	121.411	151.203	127.092	128.303	60.2944	85.3411	112.063	40.8	151.709	224.221	105.669	149.803	208.093	141.592	118.849	183.285	178.875	162.455	39.4308
	40	140.151	150.601	138.51	350.553	167.708	154.832	147.087	178.492	76.5003	171.544	351.555	290.727	348.075	198.773	128.178	109.174	228.289	101.443	145.152	93.381	128.178	15.7567	94.9839	127.153	112.191	130.637	121.105	123.829	51.9761	69.5433	101.157	38.2031	161.061	250.148	114.751	143.605	200.659	116.768	132.601	181.313	167.88	163.198	43.5047
	42.5	123.685	173.029	156.684	390.615	221.768	173.913	151.623	198.759	89.6713	178.699	348.174	278.063	306.88	222.259	128.972	101.701	223.535	92.4231	146.425	110.822	128.972	9.7718	105.711	176.203	103.315	153.233	116.896	158.893	36.678	86.7824	111.142	48.9765	145.781	254.366	105.769	132.812	220.15	138.151	123.516	187.542	180.789	165.431	48.912
	45	137.256	159.203	153.089	326.183	247.089	167.418	142.335	190.368	70.3312	175.288	279.8	270.476	349.072	160.2	135.618	130.303	214.394	84.9554	138.761	115.731	135.618	14.5282	112.324	149.754	104.941	145.074	115.597	150.345	27.4191	69.0407	106.594	46.2108	146.31	244.917	120.547	132.081	198.209	120.17	118.892	185.732	170.801	159.74	43.6588
	47.5	158.088	184.313	148.39	373.165	257.33	145.055	162.594	204.134	83.9025	180.581	302.628	277.174	238.39	296.564	146.132	137.193	225.523	70.652	148.107	117.872	146.132	36.7262	110.185	140.553	91.0276	153.737	122.717	140.204	66.6136	79.6443	112.793	37.1476	142.303	231.512	111.324	123.098	197.581	158.743	117.497	183.811	177.982	160.428	40.7237
	50	144.454	178.312	130.059	366.535	269.138	179.691	163.255	204.492	84.2445	159.465	335.84	283.272	354.704	258.872	155.715	120.57	238.348	93.4566	146.391	121.087	155.715	54.947	113.46	120.825	115.395	162.099	120.718	109.35	41.4152	91.4858	112.741	36.3222	147.916	234.437	115.854	122.137	190.65	117.752	115.339	186.671	157.952	154.301	42.148
	52.5	164.757	172.379	148.751	371.185	256.642	177.23	146.979	205.418	81.9232	182.345	302.21	274.033	368.052	207.447	168.545	128.248	232.983	84.7143	142.066	103.831	168.545	42.6551	104.321	118.972	109.386	184.112	123.078	133.475	57.5267	82.7916	114.23	41.1605	143.295	235.886	121.31	122.607	197.891	133.325	135.999	181.466	172.457	160.471	39.1633
	55	147.532	190.63	172.529	412.31	228.228	181.278	118.704	207.316	96.6548	171.255	346.384	263.478	417.198	246.621	164.17	132.032	248.734	104.012	157.723	114.04	164.17	48.8581	104.109	128.801	136.011	153.971	125.096	145.035	120.405	75.6144	122.819	34.0303	149.215	256.753	116.552	127.567	168.366	103.832	129.61	181.331	173.574	156.311	46.2092
	57.5	164.772	182.354	165.871	374.999	220.871	189.286	127.582	203.676	80.6658	180.37	341.668	276.536	473.878	235.025	179.019	131.133	259.661	117.484	180.175	127.753	179.019	39.1574	117.295	119.384	140.091	154.097	127.092	179.602	57.0203	59.1049	123.316	49.0076	158.384	242.771	116.886	136.304	186.714	143.123	116.618	189.079	168.909	162.087	40.3733
	60	155.663	182.761	160.76	308.492	226.017	187.794	144.432	195.131	56.7466	185.367	339.081	247.445	368.7	204.207	152.291	129.784	232.411	91.4143	168.707	124.878	152.291	44.4647	123.069	124.1	103.962	152.313	121.105	107.719	66.7648	98.8626	115.686	35.2672	182.753	264.82	115.814	140.682	179.001	126.968	132.915	200.051	170.201	168.134	46.2722
	fEPSP (%)	WT AL (n=7)									WT CR (n=7)									cKO AL (n=12)														cKO CR (n=9)
	time	1	2	3	4	5	6	7	mean	SD	1	2	3	4	5	6	7	mean	SD	1	2	3	4	5	6	7	8	9	10	11	12	mean	SD	1	2	3	4	5	6	7	8	9	mean	SD
	10-20 min	114.28	103.191	115.874	261.198	102.122	136.415	108.396	134.497	57.0406	205.36	265.503	321.87	352.118	251.281	137.75	131.588	237.924	85.0772	121.754	68.4053	137.75	59.9959	99.6307	89.4256	129.683	118.524	111.513	114.194	233.593	104.536	115.75	43.7532	115.258	205.787	112.652	209.143	369.61	113.056	114.919	169.304	164.307	174.893	82.9431
	30-40 min	123.024	145.168	142.46	275.206	128.368	160.525	145.327	160.011	52.2547	175.26	345.401	295.386	369.768	192.895	125.412	116.062	231.455	104.408	147.938	87.0589	125.412	21.043	100.163	137.768	120.744	145.138	123.418	129.117	73.9457	75.9577	107.309	37.236	144.746	229.311	111.47	157.383	220.399	122.719	115.294	187.967	174.279	162.619	43.8171
	50-60 min	155.436	181.287	155.594	366.704	240.179	183.056	140.19	203.207	79.0623	175.76	333.037	268.953	396.506	230.434	163.948	128.353	242.427	96.9657	159.012	118.318	163.948	46.0165	112.451	122.416	120.969	161.319	123.418	135.036	68.6263	81.5718	117.758	36.9204	156.313	246.933	117.283	129.859	184.524	125	126.096	187.719	168.619	160.261	42.0151
	Correlation
	group	animal	memory	fEPSP (%)
	WT AL	1	57.67	134.42
	WT AL	2	80	158.18
	WT AL	3	36.5	182.03
	WT AL	4	76.17	366.74
	WT AL	5	58.33	161.97
	WT AL	6	54.67	183.89
	WT AL	7	67	232.93
	WT CR	1	54.67	185.32
	WT CR	2	71	406.95
	WT CR	3	55.33	179.83
	WT CR	4	51.83	265.73
	WT CR	5	75.17	223.32
	WT CR	6	21.83	135.24
	WT CR	7	60.33	166
	cKO AL	1	10.67	116.736
	cKO AL	2	16.67	124.093
	cKO AL	3	32.33	161.123
	cKO AL	4	22.17	144.189
	cKO AL	5	21.5	81.05
	cKO AL	6	44.5	122.81
	cKO CR	1	67.17	130.299
	cKO CR	2	38.5	131.79
	cKO CR	3	57.83	182.99
	cKO CR	4	62.17	250.057
	cKO CR	5	45.17	158.412
	cKO CR	6	73	314.589

## Sheet: Fig. 4 & S7 vGlut1 GAD
	vGlut1	CA1				CA3				CTX
	n=5-6	WT AL	WT CR	cKO AL	cKO CR	WT AL	WT CR	cKO AL	cKO CR	WT AL	WT CR	cKO AL	cKO CR
	1	2.651	7.542	1.73	5.134	6.675	23.85	3.632	14.94	4.045	7.641	19.305	4.258
	2	2.03	4.605	1.778	4.338	5.81	16.614	5.247	10.111	7.567	19.89	3.675	4.733
	3	1.485	5.503	1.445	2.839	5.13	9.521	3.749	6.138	2.555	6.561	3.29	5.22
	4	2.325	4.121	1.409	2.858	3.87	20.61	4.028	23.58	3.997	6.594	2.905	2.183
	5	2.034	3.515	1.53	3.906	6.21	7.168	4.428	14.112	22.078	9.225	5.961	4.725
	6		2.184	2.467				4.964			6.497	2.574
	mean	2.105	4.57833	1.7265	3.815	5.539	15.5526	4.34133	13.7762	8.0484	9.40133	6.285	4.2238
	SD	0.430576	1.82821	0.392343	0.986154	1.09168	7.11042	0.65843	6.50687	8.05729	5.24454	6.49005	1.19048
	GAD	CA1				CA3				CTX
	n=5-8	WT AL	WT CR	cKO AL	cKO CR	WT AL	WT CR	cKO AL	cKO CR	WT AL	WT CR	cKO AL	cKO CR
	1	34.209	29.255	24.3	27.642	33.102	39.447	28.368	31.938	28.377	24.714	22.455	29.682
	2	25.799	30.614	23.166	32.752	35.546	36.257	26.843	34.274	37.724	22.05	17.708	26.629
	3	24.831	77.436	22.154	31.913	27.927	79.992	5.193	26.491	23.463	33.327	32.684	29.823
	4	22.379	62.874	15.489	25.892	26.721	72.036	24.332	34.208	25.601	64.944	9.252	14.343
	5	23.621	30.65	6.534	30.91	25.263	33.332	20.592	35.012	26.541	29.511	15.21	29.407
	6		21.123	27.234			30.281	21.69			25.286	25.916
	7			12.834				18.113				18.342
	8			13.973				26.06				15.372
	mean	26.1678	41.992	18.2105	29.8218	29.7118	48.5575	21.3989	32.3846	28.3412	33.3053	19.6174	25.9768
	SD	4.67507	22.5751	7.06323	2.92994	4.40039	21.6311	7.39401	3.49041	5.53589	16.0013	7.25675	6.63436
	Correlation
	group	animal	fEPSP slope %	vGlut1 spot (CA1)	vGlut1 spot (CA3)
	WT AL	1	158.18	2.651	3.87
	WT AL	2	182.03	2.03	5.81
	WT AL	3	161.97	1.485	5.13
	WT AL	4	366.74	2.325	6.675
	WT AL	5	183.98	2.034	6.21
	WT CR	1	332.33	4.605	23.85
	WT CR	2	406.95	7.542	16.614
	WT CR	3	179.83	3.515	9.521
	WT CR	4	265.37	4.121	20.61
	WT CR	5	223.32	5.503	7.168
	cKO AL	1	162.16	1.73	3.632
	cKO AL	2	112.12	1.778	5.247
	cKO AL	3	117.62	1.445	3.749
	cKO AL	4	166	1.409	4.028
	cKO AL	5	161.12	1.53	4.428
	cKO CR	1	182.99	5.134	14.94
	cKO CR	2	250.05	4.338	10.111
	cKO CR	3	158.41	2.839	6.138
	cKO CR	4	187.98	3.906	14.112

[truncated: 4 more sheets: Fig.5 microarray and qPCR, Fig.S8 human RNA-seq, Fig.S10 glia, Fig.S11]
